# Supplementary material for: The place-cell representation of volumetric space in rats
Source: Nat Commun. 2020 Feb 7;11:789. doi: 10.1038/s41467-020-14611-7 (PMC7005894; doi:10.1038/s41467-020-14611-7)
Supplement: Supplementary file 9 — Source Data [file 41467_2020_14611_MOESM9_ESM.xlsx]

## Sheet: Fig. 2
Panel a										Panel b																				Panel b inset
Is the result of the average of several matrices (one per rat) which can be extracted using the supplied data and code										Proportion of total time																				XYZ / ABC
										Arena						Aligned						Tilted						Shuffle			Arena	Aligned	Tilted
										X	Y	Z	A	B	C	X	Y	Z	A	B	C	X	Y	Z	A	B	C			Shuffle	Observed	Observed	Observed
										0.226166	0.205159	0.0818905	0.0619611	0.0890283	0.0700883	0.165439	0.165971	0.104264	0.103421	0.108493	0.118832	0.101689	0.107319	0.105738	0.171472	0.163059	0.171048	0.107		0.978437	2.19248	1.44894	0.673611
										0.188093	0.217517	0.102713	0.0707143	0.0992339	0.0659148	0.171871	0.175411	0.0939633	0.106404	0.114485	0.0995302	0.100501	0.108895	0.119338	0.157202	0.165288	0.15168	0.139		0.816832
										0.251435	0.208925	0.0500694	0.0989565	0.0726587	0.0808638	0.211167	0.209769	0.0725959	0.0932222	0.0841731	0.0819428	0.106988	0.107421	0.11059	0.165747	0.164354	0.166888	0.108		1.008
										0.209399	0.251616	0.0696634	0.0740228	0.0875846	0.0548467	0.179729	0.173585	0.102749	0.102596	0.108291	0.0978814	0.106212	0.105448	0.115224	0.152803	0.150969	0.161872	0.137		1.03457
										0.216271	0.216802	0.0811554	0.0772407	0.0943234	0.0712608	0.17137	0.175998	0.0937244	0.10594	0.112375	0.101672							0.111		1.00515
										0.22086	0.230298	0.065183	0.0699594	0.0953881	0.070158	0.19505	0.195446	0.0778372	0.097344	0.106008	0.0951333							0.11		0.941645
										0.194017	0.209147	0.0871123	0.0818366	0.0833111	0.107804	0.188611	0.190196	0.0873831	0.109306	0.0996947	0.0972609							0.129		0.874693
										0.244249	0.240911	0.0418665	0.069785	0.0795315	0.0710839	0.175191	0.184109	0.0808566	0.109342	0.107008	0.113034							0.13		1.0467
										0.226134	0.230787	0.0626743	0.0827563	0.0769253	0.0695442	0.181156	0.179814	0.0937621	0.10045	0.103212	0.110176							0.108		0.994565
										0.254753	0.254308	0.0473431	0.068927	0.0727105	0.0699431													0.121		0.968421
										0.268487	0.249921	0.0540933	0.0687495	0.0696666	0.0609354													0.102		1.05014
										0.223699	0.212063	0.0636518	0.0861464	0.0954764	0.0848338													0.125		0.944149
										0.213012	0.212564	0.0762898	0.0791466	0.0759515	0.0900604													0.142		0.950904
																												0.117		1.08757
																												0.112		1.01316
																												0.142		0.941176
																												0.12		1.10298
																												0.114		1.04582
																												0.13		0.960212
																												0.121		1.00545
																												0.132		0.957219
																												0.122		0.952756
																												0.115		0.959494
																												0.1		1.01907
																												0.138		0.991573
																												0.11		1.02162
																												0.125		1.0084
																												0.138		1.01362
																												0.13		0.951456
																												0.131		0.981818
																												0.133		1.01857
																												0.11		1.11299
																												0.135		0.966234
																												0.131		0.950777
																												0.108		0.945026
																												0.112		0.980609
																												0.138		0.94026
																												0.122		0.931472
																												0.131		0.984127
																												0.109		1.09091
																												0.125		0.867188
																												0.132		1.02973
																												0.133		0.963351
																												0.129		0.905612
																												0.131		1.02949
																												0.116		1.04076
																												0.113		0.949868
																												0.133		1.02432
																												0.131		0.967914
																												0.141		1.01366
																												0.134		1.02222
																												0.124		1.00809
																												0.117		0.963351
																												0.116		0.989247
																												0.125		0.928753
																												0.136		0.946565
																												0.116		1.0838
																												0.111		0.910995
																												0.116		0.954907
																												0.119		0.922252
																												0.127		0.984334
																												0.108		0.938619
																												0.11		0.933511
																												0.141		1.02381
																												0.116		1.08357
																												0.13		1.04607
																												0.131		1.00824
																												0.134		0.917949
																												0.106		0.994778
																												0.131		0.913924
																												0.117		1.08239
																												0.129		1.024
																												0.097		0.984
																												0.129		0.861809
																												0.121		0.970588
																												0.11		1.00813
																												0.118		0.920103
																												0.111		1.03022
																												0.107		1.07606
																												0.124		1.00274
																												0.107		1.00815
																												0.134		0.915167
																												0.125		1.02786
																												0.13		0.97319
																												0.129		0.962766
																												0.117		1.06494
																												0.119		1.09192
																												0.132		0.989362
																												0.118		1.05978
																												0.134		0.897906
																												0.129		0.973333
																												0.126		1.10773
																												0.147		0.957895
																												0.14		0.989041
																												0.134		1
																												0.116		1.03989
																												0.103		1.00273
																												0.126		0.991736
																												0.116		1.0133
																												0.105		1.00269
																												0.118		0.888608
																												0.131		1.03361
																												0.132		0.928922
																												0.134		0.95641
																												0.123		0.953608
																												0.112		1.03944
																												0.131		1
																												0.145		1.0277
																												0.13		1.08197
																												0.12		0.950521
																												0.115		0.981675
																												0.129		0.912929
																												0.145		0.960733
																												0.127		1.08732
																												0.119		0.997347
																												0.122		1.01302
																												0.111		0.884319
																												0.131		1.04121
																												0.127		0.91206
																												0.121		1.04
																												0.144		0.986667
																												0.118		1.02611
																												0.122		1.04408
																												0.118		1.13663
																												0.117		1.02717
																												0.122		1.08659
																												0.11		0.948454
																												0.127		1.07143
																												0.144		0.94723
																												0.118		0.969309
																												0.12		1.0442
																												0.116		0.971129
																												0.13		0.997297
																												0.11		0.953488
																												0.102		0.967005
																												0.133		0.954545
																												0.131		0.964912
																												0.125		1.1236
																												0.11		1.13235
																												0.12		0.956298
																												0.105		1.03361
																												0.131		0.9075
																												0.112		1.05645
																												0.108		0.980663
																												0.117		1.10324
																												0.118		1.07778
																												0.124		0.92987
																												0.118		0.957784
																												0.13		0.984456
																												0.12		0.929688
																												0.131		0.905109
																												0.121		0.928205
																												0.113		1.06128
																												0.124		0.885645
																												0.133		1.16413
																												0.133		0.948586
																												0.133		1.07902
																												0.113		0.971576
																												0.13		0.914573
																												0.133		1.0563
																												0.127		1.07143
																												0.13		0.953964
																												0.127		1.06897
																												0.128		0.950262
																												0.117		0.94
																												0.138		0.98916
																												0.134		1.06989
																												0.129		1.06319
																												0.118		0.982278
																												0.112		1.03542
																												0.121		1.05099
																												0.118		0.958763
																												0.12		1.05899
																												0.139		0.931298
																												0.132		1.12712
																												0.106		1.13467
																												0.13		0.915567
																												0.116		1.10585
																												0.11		1.13352
																												0.112		1.01695
																												0.145		1.03922
																												0.128		1.04087
																												0.119		0.892157
																												0.136		1.00265
																												0.123		1.00515
																												0.141		1.10306
																												0.14		1.11019
																												0.14		1.04787
																												0.117		1.11884
																												0.147		0.865633
																												0.127		1.07349
																												0.127		1.02667
																												0.133		0.925743
																												0.134		0.97861
																												0.116		1.03252
																												0.12		0.970667
																												0.119		1.04932
																												0.132		1.08192
																												0.128		0.989276
																												0.129		0.920424
																												0.139		1.15607
																												0.121		1.05362
																												0.133		1.11239
																												0.114		1.04582
																												0.135		0.905852
																												0.125		1.04336
																												0.136		1.04932
																												0.127		0.971795
																												0.115		0.917085
																												0.119		0.846547
																												0.12		1.03672
																												0.141		1.05042
																												0.136		1.07027
																												0.121		0.952381
																												0.14		1
																												0.129		1.08
																												0.127		1.01093
																												0.118		1
																												0.12		0.899749
																												0.126		1.05177
																												0.141		1.12921
																												0.13		1.09551
																												0.121		1.05042
																												0.14		0.962366
																												0.124		1.00533
																												0.136		1.02204
																												0.136		1.10795
																												0.12		0.875
																												0.134		0.973475
																												0.131		1.02887
																												0.123		1.09471
																												0.133		1.09659
																												0.131		0.911548
																												0.128		0.972637
																												0.111		0.954787
																												0.145		0.978723
																												0.111		1.04709
																												0.131		0.96748
																												0.123		0.974359
																												0.112		1.05753
																												0.113		1.05114
																												0.133		1.08065
																												0.136		1.04813
																												0.123		0.997368
																												0.134		0.947781
																												0.123		1.0327
																												0.113		0.960298
																												0.125		0.941489
																												0.12		0.981865
																												0.119		1.10393
																												0.126		1.01096
																												0.112		0.979167
																												0.146		1.04945
																												0.149		1.05722
																												0.126		1.08815
																												0.115		1.03784
																												0.132		0.997396
																												0.114		0.997396
																												0.106		0.949062
																												0.135		0.913386
																												0.12		1.05882
																												0.104		1.05337
																												0.138		0.937337
																												0.12		1.09066
																												0.118		0.882793
																												0.126		0.929504
																												0.143		1.01023
																												0.141		1.13881
																												0.149		1.01026
																												0.137		1.01333
																												0.13		1.19325
																												0.134		0.979221
																												0.127		1.04787
																												0.118		0.943005
																												0.135		0.981132
																												0.122		0.969309
																												0.115		0.933673
																												0.118		0.986979
																												0.123		0.956757
																												0.131		1.04178
																												0.135		1.08683
																												0.152		0.953728
																												0.136		1.03684
																												0.117		0.971053
																												0.111		0.951777
																												0.12		0.948649
																												0.134		0.997361
																												0.105		1.07429
																												0.134		0.906977
																												0.135		1.07123
																												0.118		1.05882
																												0.115		0.940874
																												0.122		1.00536
																												0.116		1.01075
																												0.149		0.991935
																												0.137		1.15363
																												0.128		0.965699
																												0.132		0.977099
																												0.132		1.08992
																												0.105		1.03409
																												0.129		0.952507
																												0.112		1.0271
																												0.134		0.884021
																												0.106		1.03495
																												0.108		0.927083
																												0.129		0.926952
																												0.129		0.969152
																												0.132		0.923267
																												0.127		1.05405
																												0.121		0.966837
																												0.122		0.979328
																												0.114		0.938144
																												0.119		1.0436
																												0.126		1.00265
																												0.121		0.997375
																												0.131		1.10084
																												0.125		0.976562
																												0.121		0.984456
																												0.116		1.03804
																												0.121		0.973684
																												0.133		0.963061
																												0.125		1.04298
																												0.124		1.00822
																												0.127		0.991892
																												0.097		1.04267
																												0.116		0.92328
																												0.128		0.943878
																												0.135		0.939474
																												0.141		0.959288
																												0.106		0.970667
																												0.137		0.931759
																												0.124		0.930233
																												0.124		1.11461
																												0.129		1.0274
																												0.115		1.07584
																												0.146		0.966321
																												0.132		1.04521
																												0.128		0.974026
																												0.128		1.11538
																												0.121		1.08215
																												0.127		0.930769
																												0.112		1.03665
																												0.115		1.04249
																												0.133		0.941327
																												0.116		0.971722
																												0.093		0.991935
																												0.124		0.869136
																												0.161		1.01067
																												0.118		1.18584
																												0.109		1.048
																												0.108		0.946154
																												0.138		0.997326
																												0.133		1.05585
																												0.137		0.971279
																												0.125		1.06933
																												0.125		0.927027
																												0.128		0.941645
																												0.118		1.01546
																												0.145		1
																												0.119		1.12784
																												0.131		1.0315
																												0.132		0.989664
																												0.123		1.20732
																												0.121		0.884422
																												0.119		0.989691
																												0.108		0.997368
																												0.133		0.893506
																												0.123		1.00557
																												0.122		0.877404
																												0.128		1.00528
																												0.104		1.01939
																												0.134		0.917706
																												0.113		0.992188
																												0.131		1.05946
																												0.117		1.13636
																												0.119		1.02981
																												0.115		0.965879
																												0.134		1.00262
																												0.139		1.11696
																												0.127		1.03533
																												0.107		1.075
																												0.134		0.913747
																												0.134		1.17222
																												0.127		1.06044
																												0.124		0.997382
																												0.148		1.1371
																												0.124		1.08056
																												0.136		0.989583
																												0.135		0.950262
																												0.11		1.12286
																												0.125		0.926582
																												0.119		0.991935
																												0.147		0.997238
																												0.125		1.01862
																												0.116		1.13006
																												0.115		1.01795
																												0.131		0.90932
																												0.126		1.13743
																												0.137		1.06077
																												0.134		0.991979
																												0.123		1.09497
																												0.122		1.08708
																												0.128		0.944737
																												0.145		1.07692
																												0.15		1.07283
																												0.118		1.08174
																												0.11		1.021
																												0.126		0.926893
																												0.126		0.984252
																												0.103		1.04261
																												0.12		0.934726
																												0.142		1.05801
																												0.125		0.951654
																												0.13		1.02933
																												0.108		0.987277
																												0.132		0.976316
																												0.131		0.97416
																												0.121		1.0133
																												0.11		0.958225
																												0.137		0.997312
																												0.13		0.956853
																												0.146		1.05205
																												0.118		1.021
																												0.111		0.915601
																												0.151		0.931398
																												0.138		1.22543
																												0.105		1.02597
																												0.124		0.919897
																												0.139		0.941176
																												0.123		1.08101
																												0.124		0.967337
																												0.13		1.07331
																												0.127		0.971429
																												0.124		1.03514
																												0.101		1.0266
																												0.127		0.981771
																												0.116		1
																												0.119		0.943299
																												0.111		1.0585
																												0.113		0.973404
																												0.135		1.00273
																												0.121		0.907035
																												0.128		0.983651
																												0.124		1.04945
																												0.121		1.01102
																												0.132		1.10364
																												0.122		1.03217
																												0.13		1.08683
																												0.127		0.939633
																												0.122		1.06354
																												0.109		1
																												0.133		1.05988
																												0.109		1.06319
																												0.117		0.977778
																												0.113		0.927224
																												0.13		0.922667
																												0.126		0.946015
																												0.111		0.913706
																												0.125		1.09632
																												0.111		0.956633
																												0.132		0.963061
																												0.126		1.03933
																												0.107		1.10452
																												0.136		1.05833
																												0.136		1.00525
																												0.122		1.07792
																												0.132		0.997389
																												0.117		0.906091
																												0.135		0.855721
																												0.127		0.992084
																												0.134		0.970509
																												0.12		1.00549
																												0.138		0.981818
																												0.128		1.06667
																												0.112		1.0467
																												0.119		1
																												0.123		0.924051
																												0.14		1.0137
																												0.117		1.07989
																												0.122		1.05249
																												0.134		1.00535
																												0.111		1.11527
																												0.124		0.817073
																												0.106		1.07242
																												0.128		0.957105
																												0.126		0.962766
																												0.141		1
																												0.12		1.10734
																												0.125		1.01887
																												0.133		0.997354
																												0.138		1.01928
																												0.137		1.02949
																												0.117		1
																												0.125		0.962264
																												0.131		0.947236
																												0.108		0.964674
																												0.115		0.967742
																												0.136		1.075
																												0.114		1.0155
																												0.122		0.984043
																												0.116		0.911111
																												0.15		0.949868
																												0.124		1.04645
																												0.143		0.941476
																												0.119		0.997396
																												0.139		0.882051
																												0.109		1.07297
																												0.13		0.965147
																												0.115		1.04813
																												0.107		0.975477
																												0.109		0.849624
																												0.131		1.08857
																												0.133		0.989556
																												0.128		0.943489
																												0.129		0.912935
																												0.147		1.08707
																												0.116		1.11781
																												0.131		1.00787
																												0.111		1.05541
																												0.105		1
																												0.142		0.965241
																												0.114		1.0557
																												0.113		0.916049
																												0.123		0.888041
																												0.131		1.00259
																												0.115		0.898263
																												0.138		0.981233
																												0.123		1.07101
																												0.133		1.01326
																												0.122		0.940104
																												0.132		1.11648
																												0.131		1.02139
																												0.118		0.997333
																												0.112		1.06044
																												0.125		1.05525
																												0.121		1.04381
																												0.118		0.927861
																												0.115		1.00259
																												0.127		0.979381
																												0.106		1.0274
																												0.127		1.01653
																												0.12		0.939633
																												0.138		1.0338
																												0.131		1.04233
																												0.131		1.00276
																												0.121		0.955497
																												0.128		0.955263
																												0.125		1.01362
																												0.115		1.01596
																												0.124		0.923913
																												0.123		0.954787
																												0.124		0.95
																												0.119		0.958442
																												0.128		1.05014
																												0.127		0.973475
																												0.141		1.025
																												0.122		1.00792
																												0.123		0.94385
																												0.116		0.991935
																												0.122		1.04826
																												0.119		1.05932
																												0.144		1.04789
																												0.135		0.973262
																												0.118		1.14454
																												0.139		0.989583
																												0.132		1.06497
																												0.116		1.07714
																												0.12		0.972376
																												0.127		0.939241
																												0.128		1
																												0.119		1.0625
																												0.134		0.959893
																												0.129		1.01344
																												0.117		0.950777
																												0.13		1.03552
																												0.139		1.03794
																												0.125		1.10221
																												0.119		0.94697
																												0.105		1.03056
																												0.129		0.97832
																												0.115		0.931122
																												0.133		1.05525
																												0.117		1.01902
																												0.115		1.05099
																												0.119		1.03514
																												0.122		1.04054
																												0.121		1.09593
																												0.115		0.962121
																												0.128		0.906566
																												0.119		1.00262
																												0.113		1.02375
																												0.111		0.945455
																												0.118		1.01955
																												0.124		1.01596
																												0.143		0.992084
																												0.115		1.01042
																												0.12		0.910256
																												0.132		0.964286
																												0.131		0.994723
																												0.152		1.06648
																												0.13		1.0884
																												0.122		0.928395
																												0.109		0.889976
																												0.111		0.927083
																												0.121		0.957447
																												0.131		1.03571
																												0.126		1.05785
																												0.13		1.01567
																												0.151		1.11429
																												0.131		1.04244
																												0.097		0.947644
																												0.124		0.792857
																												0.118		0.945596
																												0.119		1.00806
																												0.127		0.956072
																												0.124		0.926509
																												0.136		0.939698
																												0.116		0.902256
																												0.138		0.9375
																												0.126		0.892944
																												0.123		0.965699
																												0.121		1.07527
																												0.115		1.03005
																												0.135		0.976562
																												0.118		1.09392
																												0.141		0.997283
																												0.134		1.0557
																												0.101		0.970976
																												0.124		1.07887
																												0.114		1.04558
																												0.118		1.00253
																												0.139		0.957672
																												0.121		1.03867
																												0.111		1.06301
																												0.13		0.851852
																												0.129		1.10193
																												0.119		1.05738
																												0.12		0.954315
																												0.137		1.02466
																												0.125		1.0483
																												0.141		1.01305
																												0.113		1.06579
																												0.136		1.0927
																												0.13		1.07163
																												0.134		0.989474
																												0.131		1.02717
																												0.117		0.915633
																												0.117		1.02452
																												0.115		0.965789
																												0.123		0.962366
																												0.114		1.01613
																												0.125		0.978836
																												0.113		1
																												0.112		0.980874
																												0.117		0.87931
																												0.143		0.976623
																												0.125		1.06667
																												0.14		1.00789
																												0.118		1.07467
																												0.126		0.949602
																												0.121		1.09444
																												0.126		1.00556
																												0.127		1.07283
																												0.152		1.05362
																												0.107		1.09434
																												0.105		0.955381
																												0.119		0.832918
																												0.11		0.978082
																												0.137		0.888608
																												0.105		1.01305
																												0.125		0.958656
																												0.131		0.949239
																												0.134		1.03333
																												0.085		1.00271
																												0.129		1.0058
																												0.129		0.997449
																												0.117		1.04324
																												0.12		0.954667
																												0.136		0.954907
																												0.128		1.05234
																												0.117		1.05469
																												0.12		0.940568
																												0.125		0.997305
																												0.129		1.10644
																												0.114		1.01075
																												0.109		0.992147
																												0.115		0.933504
																												0.12		0.926316
																												0.117		1.02981
																												0.141		0.952632
																												0.133		1.05676
																												0.133		1.11357
																												0.131		1.03704
																												0.117		1.04696
																												0.129		1.02674
																												0.113		1.24159
																												0.123		0.991826
																												0.143		0.952632
																												0.104		1.14448
																												0.134		0.883905
																												0.165		1.02762
																												0.137		1.07104
																												0.123		0.963918
																												0.127		1.07084
																												0.122		1.08123
																												0.124		0.97319
																												0.144		0.987179
																												0.131		1.06742
																												0.127		1.06319
																												0.114		0.925258
																												0.137		0.952381
																												0.134		1.05898
																												0.123		1.01326
																												0.113		1.14551
																												0.126		0.989637
																												0.135		0.951351
																												0.122		1.01081
																												0.117		1.03857
																												0.113		0.920596
																												0.121		1.03922
																												0.122		0.921671
																												0.118		1.06128
																												0.111		0.989637
																												0.139		1.00267
																												0.134		1.09116
																												0.122		0.98153
																												0.138		0.874693
																												0.12		1.02957
																												0.107		0.981132
																												0.142		0.97019
																												0.127		1.0654
																												0.13		1.04444
																												0.125		1.02941
																												0.121		1.11932
																												0.112		1.03804
																												0.116		0.824519
																												0.109		1.10983
																												0.131		0.94385
																												0.104		1.0218
																												0.133		0.956284
																												0.125		0.970027
																												0.123		0.96114
																												0.129		0.8775
																												0.131		0.951531
																												0.128		1.11953
																												0.113		0.936869
																												0.121		1.00539
																												0.126		0.997361
																												0.139		1
																												0.11		1.09659
																												0.131		0.918367
																												0.126		1.02473
																												0.133		0.994805
																												0.129		0.99729
																												0.123		0.986877
																												0.113		1.03846
																												0.118		1.03857
																												0.131		0.963636
																												0.131		0.971649
																												0.113		1.01319
																												0.098		1.04507
																												0.134		0.879896
																												0.126		1.08493
																												0.126		1.05995
																												0.117		0.918719
																												0.134		0.994667
																												0.119		1.00796
																												0.145		1.05978
																												0.125		1.00266
																												0.123		0.960938
																												0.122		1.15759
																												0.128		1
																												0.118		1.03235
																												0.129		0.934896
																												0.149		1.02695
																												0.111		1.03989
																												0.118		0.954774
																												0.143		1
																												0.126		0.97449
																												0.113		1.0436
																												0.137		1.04857
																												0.13		1.05867
																												0.133		0.921717
																												0.119		0.96477
																												0.121		1.12571
																												0.122		1.16272
																												0.121		0.951031
																												0.116		1.04624
																												0.116		1.02394
																												0.124		1.01326
																												0.118		1.03504
																												0.124		0.9275
																												0.126		0.970822
																												0.116		1.02981
																												0.121		0.855037
																												0.125		0.924675
																												0.125		1.10452
																												0.131		0.934343
																												0.125		1.08033
																												0.103		1.00802
																												0.12		0.934343
																												0.116		0.994695
																												0.127		0.874693
																												0.143		1.04348
																												0.125		1.05962
																												0.13		0.986911
																												0.141		1.03794
																												0.113		1.01075
																												0.12		0.92545
																												0.142		0.940701
																												0.133		0.919903
																												0.12		1.09695
																												0.116		0.969072
																												0.141		1
																												0.119		1.15588
																												0.118		1.01918
																												0.124		0.973958
																												0.128		0.994565
																												0.131		1.06553
																												0.119		1.07547
																												0.123		0.848193
																												0.131		0.937656
																												0.122		1.04155
																												0.112		0.885572
																												0.124		0.942105
																												0.116		1.06575
																												0.136		0.96978
																												0.121		1.08152
																												0.134		0.968338
																												0.14		1.01538
																												0.145		1.1159
																												0.119		0.997403
																												0.116		1.03495
																												0.126		0.997382
																												0.126		0.984127
																												0.122		1.15211
																												0.122		1.10112
																												0.139		1.03005
																												0.125		1.02949
																												0.136		1.0109
																												0.122		0.97644
																												0.14		0.962567
																												0.123		1.11765
																												0.128		1.01862
																												0.147		1.07297
																												0.108		1.03684
																												0.119		0.97027
																												0.123		1.01622
																												0.13		1.02168
																												0.123		1.06649
																												0.12		0.882952
																												0.158		0.90051
																												0.115		1.09574
																												0.145		0.983651
																												0.111		1.04865
																												0.113		0.806527
																												0.128		0.902564
																												0.12		0.916667
																												0.125		0.92268
																												0.114		1.00267
																												0.13		1.01626
																												0.125		0.992042
																												0.126		0.849057
																												0.141		0.966321
																												0.148		0.997396
																												0.113		1.13351
																												0.135		0.939153
																												0.115		0.970588
																												0.121		1.0266
																												0.125		0.924051
																												0.121		1.05376
																												0.111		1.1194
																												0.121		1.04032
																												0.131		0.926952
																												0.129		0.938776
																												0.12		1.10526
																												0.133		1.06516
																												0.12		1.14121
																												0.117		0.927318
																												0.127		0.986523
																												0.128		0.986979
																												0.113		1.05352
																												0.113		0.923469
																												0.124		0.907692
																												0.116		0.994536
																												0.137		0.973118
																												0.125		1.09669
																												0.11		0.994609
																												0.132		0.930591
																												0.131		1.06925
																												0.135		1.03878
																												0.12		0.971867
																												0.121		1.02381
																												0.127		0.947781
																												0.131		1.02452
																												0.127		1.01907
																												0.129		0.919271
																												0.13		0.989189
																												0.131		0.9
																												0.135		0.898219
																												0.124		0.99734
																												0.12		1
																												0.127		1.0467
																												0.13		0.97019
																												0.12		1.07547
																												0.126		0.905473
																												0.113		0.966321
																												0.13		1.03927
																												0.111		0.930851
																												0.118		1.02507
																												0.121		1.02732
																												0.132		0.975741
																												0.131		1.04301
																												0.119		1.02406
																												0.125		0.9375
																												0.141		1.06216
																												0.122		0.992228
																												0.113		0.933842
																												0.114		1.08824
																												0.121		0.971939
																												0.13		0.936709
																												0.141		0.963824
																												0.116		1.04645
																												0.144		1.04011
																												0.125		1.04798
																												0.12		0.86618
																												0.121		1.03641
																												0.12		0.992063
																												0.11		1.01351
																												0.121		0.923858
																												0.131		0.910026
																												0.154		1.072
																												0.132		1.02887
																												0.132		1.06906
																												0.134		1.00533
																												0.115		0.971429
																												0.122		0.944297
																												0.13		0.992105
																												0.113		1.05292
																												0.123		0.958442
																												0.136		1.0984
																												0.118		1.19345
																												0.125		0.978552
																												0.128		0.981959
																												0.1		1.02426
																												0.125		1.03409
																												0.146		0.987179
																												0.117		0.971722
																												0.118		1.03333
																												0.126		1.00546
																												0.128		1.1462
																												0.131		1.05932
																												0.104		1.11978
																												0.118		0.93883
																												0.124		1.125
																												0.128		1.12139
																												0.132		1.06812
																												0.138		1.07937
																												0.126		0.973475
																												0.116		0.962366
																												0.125		0.926768
																												0.108		0.909091
																												0.108		1.00521
																												0.12		1.01397
																												0.13		0.9375
																												0.125		1.10386
																												0.116		1.01877
																												0.096		1.08832
																												0.134		0.924675
																												0.127		1.09091
																												0.124		1.03743
																												0.124		0.991667
																												0.123		0.976316
																												0.125		0.992167
																												0.142		0.959016
																												0.113		1.10644
																												0.107		1.07584
																												0.124		0.906801
																												0.124		1.01635
																												0.131		1.06479
																												0.117		0.931818
																												0.118		0.905473
																												0.122		1.05177
																												0.124		0.968831
																												0.119		0.980926
																												0.121		0.918987
																												0.132		0.973545
																												0.127		1.01799
																												0.123		1.01081
																												0.125		0.997368
																												0.144		0.986877
																												0.117		1.05615
																												0.144		1.06906
																												0.12		1.10833
																												0.136		0.943089
																												0.121		1.04372
																												0.117		1.00831
																												0.133		1.02241
																												0.133		0.971129
																												0.105		0.994709
																												0.1
																												0.118
																												0.146
																												0.142
																												0.124
																												0.13
																												0.129
																												0.113
																												0.132
																												0.123
																												0.125
																												0.127
																												0.115
																												0.143
																												0.123
																												0.142
																												0.141
																												0.14
																												0.113
																												0.112
																												0.118
																												0.126
																												0.137
																												0.124
																												0.124
																												0.124
																												0.11
																												0.127
																												0.117
																												0.115
																												0.126
																												0.139
																												0.12
																												0.111
																												0.108
																												0.119
																												0.117
																												0.131
																												0.14
																												0.114
																												0.121
																												0.107
																												0.102
																												0.134
																												0.127
																												0.125
																												0.135
																												0.107
																												0.13
																												0.119
																												0.128
																												0.142
																												0.129
																												0.124
																												0.12
																												0.127
																												0.124
																												0.102
																												0.099
																												0.116
																												0.13
																												0.121
																												0.137
																												0.125
																												0.13
																												0.12
																												0.117
																												0.136
																												0.106
																												0.133
																												0.136
																												0.12
																												0.136
																												0.119
																												0.12
																												0.115
																												0.131
																												0.138
																												0.132
																												0.125
																												0.127
																												0.12
																												0.106
																												0.119
																												0.122
																												0.121
																												0.126
																												0.138
																												0.107
																												0.116
																												0.13
																												0.119
																												0.096
																												0.123
																												0.123
																												0.145
																												0.134
																												0.119
																												0.145
																												0.11
																												0.138
																												0.134
																												0.115
																												0.123
																												0.115
																												0.127
																												0.11
																												0.119
																												0.122
																												0.135
																												0.112
																												0.123
																												0.121
																												0.116
																												0.126
																												0.108
																												0.15
																												0.119
																												0.135
																												0.115
																												0.144
																												0.129
																												0.139
																												0.14
																												0.134
																												0.118
																												0.117
																												0.106
																												0.118
																												0.119
																												0.118
																												0.107
																												0.132
																												0.146
																												0.131
																												0.136
																												0.12
																												0.134
																												0.114
																												0.143
																												0.117
																												0.127
																												0.119
																												0.14
																												0.134
																												0.134
																												0.121
																												0.125
																												0.127
																												0.116
																												0.106
																												0.131
																												0.135
																												0.129
																												0.111
																												0.137
																												0.114
																												0.125
																												0.137
																												0.113
																												0.129
																												0.125
																												0.123
																												0.125
																												0.127
																												0.128
																												0.123
																												0.124
																												0.132
																												0.137
																												0.112
																												0.126
																												0.13
																												0.134
																												0.118
																												0.132
																												0.126
																												0.146
																												0.12
																												0.128
																												0.13
																												0.111
																												0.131
																												0.129
																												0.141
																												0.132
																												0.12
																												0.126
																												0.116
																												0.131
																												0.123
																												0.133
																												0.112
																												0.113
																												0.138
																												0.13
																												0.132
																												0.116
																												0.099
																												0.133
																												0.125
																												0.144
																												0.119
																												0.125
																												0.11
																												0.131
																												0.118
																												0.115
																												0.096
																												0.125
																												0.123
																												0.123
																												0.132
																												0.13
																												0.119
																												0.117
																												0.134
																												0.108
																												0.143
																												0.147
																												0.12
																												0.127
																												0.117
																												0.105
																												0.127
																												0.124
																												0.098
																												0.131
																												0.138
																												0.125
																												0.128
																												0.12
																												0.135
																												0.112
																												0.138
																												0.111
																												0.135
																												0.14
																												0.116
																												0.135
																												0.149
																												0.135
																												0.123
																												0.123
																												0.14
																												0.121
																												0.119
																												0.139
																												0.13
																												0.119
																												0.117
																												0.161
																												0.122
																												0.126
																												0.115
																												0.145
																												0.116
																												0.118
																												0.118
																												0.134
																												0.136
																												0.12
																												0.107
																												0.119
																												0.117
																												0.136
																												0.121
																												0.135
																												0.12
																												0.119
																												0.123
																												0.134
																												0.125
																												0.124
																												0.132
																												0.135
																												0.133
																												0.122
																												0.134
																												0.113
																												0.106
																												0.125
																												0.132
																												0.133
																												0.125
																												0.127
																												0.114
																												0.126
																												0.134
																												0.111
																												0.129
																												0.128
																												0.132
																												0.114
																												0.125
																												0.104
																												0.139
																												0.145
																												0.109
																												0.131
																												0.115
																												0.118
																												0.113
																												0.126
																												0.133
																												0.121
																												0.132
																												0.114
																												0.121
																												0.134
																												0.115
																												0.132
																												0.118
																												0.136
																												0.15
																												0.13
																												0.137
																												0.139
																												0.135
																												0.121
																												0.109
																												0.118
																												0.128
																												0.125
																												0.115
																												0.121
																												0.121
																												0.131
																												0.108
																												0.122
																												0.113
																												0.134
																												0.125
																												0.129
																												0.125
																												0.117
																												0.121
																												0.135
																												0.123
																												0.11
																												0.15
																												0.128
																												0.134
																												0.115
																												0.152
																												0.127
																												0.133
																												0.125
																												0.148
																												0.143
																												0.121
																												0.13
																												0.11
																												0.14
																												0.107
																												0.12
																												0.137
																												0.12
																												0.115
																												0.134
																												0.12
																												0.127
																												0.129
																												0.13
																												0.125
																												0.111
																												0.106
																												0.132
																												0.122
																												0.118
																												0.142
																												0.135
																												0.14
																												0.127
																												0.136
																												0.125
																												0.116
																												0.121
																												0.124
																												0.116
																												0.111
																												0.139
																												0.136
																												0.128
																												0.158
																												0.117
																												0.128
																												0.111
																												0.133
																												0.141
																												0.114
																												0.116
																												0.136
																												0.144
																												0.15
																												0.123
																												0.132
																												0.126
																												0.115
																												0.129
																												0.12
																												0.12
																												0.124
																												0.125
																												0.123
																												0.135
																												0.116
																												0.124
																												0.13
																												0.123
																												0.115
																												0.129
																												0.13
																												0.134
																												0.131
																												0.124
																												0.124
																												0.13
																												0.149
																												0.118
																												0.12
																												0.129
																												0.126
																												0.13
																												0.129
																												0.132
																												0.135
																												0.117
																												0.11
																												0.131
																												0.116
																												0.111
																												0.133
																												0.128
																												0.138
																												0.11
																												0.124
																												0.14
																												0.124
																												0.13
																												0.119
																												0.125
																												0.141
																												0.126
																												0.124
																												0.121
																												0.126
																												0.102
																												0.111
																												0.116
																												0.132
																												0.126
																												0.118
																												0.112
																												0.117
																												0.127
																												0.118
																												0.142
																												0.117
																												0.128
																												0.12
																												0.131
																												0.122
																												0.106
																												0.152
																												0.107
																												0.117
																												0.114
																												0.11
																												0.118
																												0.12
																												0.113
																												0.115
																												0.12
																												0.131
																												0.127
																												0.109
																												0.144
																												0.129
																												0.132
																												0.127
																												0.111
																												0.133
																												0.134
																												0.119
																												0.133
																												0.123
																												0.133
																												0.137
																												0.114
																												0.128
																												0.139
																												0.123
																												0.124
																												0.12
																												0.124
																												0.138
																												0.122
																												0.121
																												0.115
																												0.133
																												0.125
																												0.133
																												0.119
																												0.101
																												0.118
																												0.123
																												0.122
																												0.107
																												0.125
																												0.142
																												0.115
																												0.123
																												0.106
																												0.151
																												0.129
																												0.135
																												0.119
																												0.134
																												0.129
																												0.128
																												0.127
																												0.115
																												0.125
																												0.113
																												0.116
																												0.116
																												0.115
																												0.117
																												0.141
																												0.121
																												0.121
																												0.124
																												0.133
																												0.149
																												0.119
																												0.153
																												0.142
																												0.135
																												0.125
																												0.118
																												0.129
																												0.133
																												0.116
																												0.12
																												0.141
																												0.131
																												0.129
																												0.108
																												0.119
																												0.114
																												0.125
																												0.127
																												0.115
																												0.126
																												0.123
																												0.107
																												0.115
																												0.14
																												0.123
																												0.125
																												0.108
																												0.132
																												0.13
																												0.104
																												0.121
																												0.131
																												0.13
																												0.116
																												0.135
																												0.123
																												0.12
																												0.113
																												0.147
																												0.126
																												0.137
																												0.124
																												0.113
																												0.132
																												0.127
																												0.132
																												0.106
																												0.125
																												0.135
																												0.139
																												0.123
																												0.12
																												0.115
																												0.121
																												0.131
																												0.126
																												0.129
																												0.129
																												0.113
																												0.119
																												0.123
																												0.118
																												0.121
																												0.135
																												0.113
																												0.12
																												0.133
																												0.138
																												0.11
																												0.13
																												0.122
																												0.128
																												0.129
																												0.134
																												0.113
																												0.122
																												0.115
																												0.128
																												0.137
																												0.112
																												0.131
																												0.121
																												0.115
																												0.117
																												0.121
																												0.138
																												0.12
																												0.127
																												0.13
																												0.127
																												0.139
																												0.119
																												0.138
																												0.123
																												0.139
																												0.112
																												0.119
																												0.139
																												0.121
																												0.14
																												0.129
																												0.13
																												0.134
																												0.118
																												0.137
																												0.136
																												0.135
																												0.112
																												0.121
																												0.113
																												0.129
																												0.135
																												0.104
																												0.136
																												0.119
																												0.13
																												0.121
																												0.128
																												0.128
																												0.128
																												0.131
																												0.135
																												0.141
																												0.131
																												0.138
																												0.112
																												0.116
																												0.133
																												0.125
																												0.134
																												0.116
																												0.126
																												0.117
																												0.13
																												0.135
																												0.12
																												0.123
																												0.117
																												0.14
																												0.127
																												0.116
																												0.108
																												0.122
																												0.119
																												0.134
																												0.138
																												0.139
																												0.111
																												0.116
																												0.128
																												0.142
																												0.109
																												0.135
																												0.122
																												0.126
																												0.122
																												0.118
																												0.115
																												0.116
																												0.13
																												0.112
																												0.11
																												0.119
																												0.116
																												0.115
																												0.107
																												0.13
																												0.125
																												0.123
																												0.121
																												0.138
																												0.106
																												0.125
																												0.117
																												0.128
																												0.126
																												0.115
																												0.13
																												0.127
																												0.107
																												0.109
																												0.131
																												0.127
																												0.138
																												0.117
																												0.138
																												0.15
																												0.121
																												0.132
																												0.125
																												0.125
																												0.139
																												0.122
																												0.138
																												0.121
																												0.122
																												0.116
																												0.134
																												0.129
																												0.109
																												0.133
																												0.144
																												0.114
																												0.12
																												0.108
																												0.118
																												0.11
																												0.127
																												0.13
																												0.114
																												0.129
																												0.129
																												0.113
																												0.119
																												0.129
																												0.127
																												0.138
																												0.124
																												0.122
																												0.118
																												0.129
																												0.127
																												0.128
																												0.138
																												0.133
																												0.13
																												0.126
																												0.128
																												0.125
																												0.122
																												0.122
																												0.143
																												0.119
																												0.117
																												0.129
																												0.116
																												0.131
																												0.127
																												0.133
																												0.101
																												0.132
																												0.121
																												0.126
																												0.127
																												0.137
																												0.122
																												0.114
																												0.126
																												0.124
																												0.126
																												0.109
																												0.125
																												0.128
																												0.121
																												0.13
																												0.127
																												0.112
																												0.108
																												0.115
																												0.115
																												0.123
																												0.117
																												0.118
																												0.133
																												0.14
																												0.124
																												0.112
																												0.141
																												0.121
																												0.117
																												0.125
																												0.118
																												0.121
																												0.105
																												0.122
																												0.132
																												0.138
																												0.124
																												0.127
																												0.12
																												0.144
																												0.12
																												0.139
																												0.126
																												0.121
																												0.12
																												0.117
																												0.107
																												0.124
																												0.133
																												0.119
																												0.128
																												0.115
																												0.139
																												0.134
																												0.129
																												0.137
																												0.124
																												0.132
																												0.145
																												0.127
																												0.126
																												0.121
																												0.128
																												0.127
																												0.118
																												0.151
																												0.126
																												0.123
																												0.124
																												0.119
																												0.13
																												0.119
																												0.133
																												0.096
																												0.117
																												0.13
																												0.13
																												0.11
																												0.13
																												0.124
																												0.117
																												0.122
																												0.107
																												0.129
																												0.125
																												0.113
																												0.125
																												0.12
																												0.135
																												0.119
																												0.122
																												0.134
																												0.123
																												0.126
																												0.13
																												0.135
																												0.121
																												0.129
																												0.138
																												0.123
																												0.125
																												0.139
																												0.142
																												0.124
																												0.131
																												0.136
																												0.126
																												0.121
																												0.121
																												0.116
																												0.116
																												0.134
																												0.124
																												0.118
																												0.106
																												0.133
																												0.129
																												0.142
																												0.127
																												0.112
																												0.128
																												0.111
																												0.114
																												0.121
																												0.138
																												0.124
																												0.117
																												0.141
																												0.126
																												0.115
																												0.135
																												0.112
																												0.125
																												0.124
																												0.129
																												0.126
																												0.146
																												0.133
																												0.129
																												0.116
																												0.117
																												0.112
																												0.142
																												0.12
																												0.12
																												0.104
																												0.124
																												0.136
																												0.122
																												0.116
																												0.119
																												0.138
																												0.115
																												0.123
																												0.137
																												0.121
																												0.128
																												0.116
																												0.127
																												0.111
																												0.12
																												0.126
																												0.129
																												0.122
																												0.14
																												0.108
																												0.148
																												0.122
																												0.135
																												0.12
																												0.122
																												0.125
																												0.12
																												0.131
																												0.108
																												0.14
																												0.121
																												0.14
																												0.135
																												0.128
																												0.144
																												0.11
																												0.121
																												0.134
																												0.131
																												0.147
																												0.132
																												0.116
																												0.127
																												0.131
																												0.134
																												0.127
																												0.131
																												0.114
																												0.114
																												0.115
																												0.134
																												0.115
																												0.12
																												0.132
																												0.139
																												0.125
																												0.135
																												0.117
																												0.131
																												0.147
																												0.124
																												0.117
																												0.121
																												0.127
																												0.135
																												0.119
																												0.142
																												0.127
																												0.129
																												0.114
																												0.124
																												0.121
																												0.133
																												0.119
[truncated: 4,004 more rows]

## Sheet: Fig. 4
Panel a & b		Panel c and inset				Panel d				Panel e				Panel f
Are example cells which can be plotted using the provided data and code		Fields per cell				Fields per m3				Field volumes				Field diameters
		Arena	Aligned	Tilted		Arena	Aligned	Tilted		Arena	Aligned	Tilted		Arena	Aligned	Tilted
		1	1	6		2.21271	0.691465	3.69027		0.000565	0.000625	0.00045		0.427396	0.530862	0.674013
		1	1	2		2.21271	0.691465	1.23009		0.008675	0.000575	0.000835		1.67349	0.411124	0.630566
		0	0	4		0	0	2.46018		0.001325	0.003615	0.001015		0.755881	0.779773	0.597125
		2	1	1		4.42541	0.691465	0.615045		0.000745	0.014975	0.001335		0.469336	1.13443	0.783802
		1	2	2		2.21271	1.38293	1.23009		0.002285	0.00154	0.00075		0.836568	0.759511	0.645992
		1	3	0		2.21271	2.07439	0		0.0005	0.00281	0.00084		0.385447	0.695038	0.492355
		0	2	2		0	1.38293	1.23009		0.000755	0.003135	0.001105		0.759825	1.31329	0.476892
		2	1	1		4.42541	0.691465	0.615045		0.001305	0.0015	0.031045		0.945627	0.769656	1.31332
		2	2	1		4.42541	1.38293	0.615045		0.000325	0.00036	0.001065		0.366189	0.424236	0.516442
		0	2	1		0	1.38293	0.615045		0.00064	0.010785	0.00063		0.448112	1.2271	0.40448
		1	0	1		2.21271	0	0.615045		0.001645	0.013655	0.00272		0.646124	1.14957	0.662018
		1	2	2		2.21271	1.38293	1.23009		0.005195	0.00077	0.001365		1.31855	0.662104	0.571693
		2	1	2		4.42541	0.691465	1.23009		0.00101	0.00675	0.03985		0.692162	0.865461	1.33355
		1	1	1		2.21271	0.691465	0.615045		0.01097	0.001225	0.00268		2.04632	0.407949	1.04095
		1	4	1		2.21271	2.76586	0.615045		0.00223	0.00229	0.007375		0.66287	1.27447	1.07324
		0	2	3		0	1.38293	1.84514		0.0019	0.00263	0.00058		1.04099	0.758268	0.650221
		1	2	2		2.21271	1.38293	1.23009		0.000345	0.0004	0.00106		0.584829	0.444338	0.561279
		3	2	1		6.63812	1.38293	0.615045		0.004465	0.002985	0.00166		1.09403	0.580658	0.640297
		1	1	3		2.21271	0.691465	1.84514		0.00086	0.000575	0.02837		0.591306	0.43954	1.10073
		2	1	5		4.42541	0.691465	3.07523		0.00082	0.000665	0.03312		0.556839	0.765111	1.35672
		1	1	0		2.21271	0.691465	0		0.00083	0.003935	0.00035		0.992545	0.892911	0.551249
		2	2	2		4.42541	1.38293	1.23009		0.00033	0.011265	0.000435		1.02721	1.06362	0.746069
		1	2	0		2.21271	1.38293	0		0.002025	0.000455	0.05351		1.00319	0.340369	1.54215
		2	1	2		4.42541	0.691465	1.23009		0.000695	0.003675	0.03337		0.582323	0.753279	1.87121
		1	5	0		2.21271	3.45732	0		0.00203	0.00188	0.010245		0.640527	0.430768	1.05984
		1	1	0		2.21271	0.691465	0		0.00728	0.00444	0.019085		1.03631	0.962808	0.991887
		1	4	2		2.21271	2.76586	1.23009		0.000745	0.000875	0.01581		0.502376	0.517156	0.93136
		2	1	2		4.42541	0.691465	1.23009		0.004025	0.00339	0.000525		0.734754	0.779869	0.357029
		1	1	1		2.21271	0.691465	0.615045		0.002365	0.004885	0.00717		1.05266	0.853393	0.989796
		2	2	4		4.42541	1.38293	2.46018		0.003125	0.00241	0.017025		1.22436	1.09654	1.23871
		0	4	2		0	2.76586	1.23009		0.001975	0.01538	0.002095		0.800524	1.11498	0.773768
		1	3	1		2.21271	2.07439	0.615045		0.00324	0.001465	0.0037		0.738955	0.466428	0.976672
		0	3	2		0	2.07439	1.23009		0.00039	0.002905	0.022505		0.694583	0.715472	1.06706
		1	1	1		2.21271	0.691465	0.615045		0.001385	0.000665	0.001365		0.51417	0.526807	0.449931
		1	2	2		2.21271	1.38293	1.23009		0.00152	0.002415	0.016065		0.549983	0.660116	1.12941
		1	1	3		2.21271	0.691465	1.84514		0.000555	0.000475	0.000945		0.477584	0.504786	0.543165
		1	2	2		2.21271	1.38293	1.23009		0.00089	0.001085	0.02554		0.516462	0.567657	1.40311
		2	1	1		4.42541	0.691465	0.615045		0.003235	0.00121	0.00147		1.13979	0.716119	0.596723
		1	1	0		2.21271	0.691465	0		0.001095	0.015585	0.001255		0.492157	1.28289	0.527148
		1	0	1		2.21271	0	0.615045		0.004535	0.00073	0.00127		1.18146	0.417984	0.571312
		1	0	2		2.21271	0	1.23009		0.000725	0.000585	0.057105		0.739853	0.462088	1.37278
		1	0	1		2.21271	0	0.615045		0.00122	0.0005	0.00809		0.558462	0.347948	0.963235
		1	0	1		2.21271	0	0.615045		0.013635	0.04345	0.055045		1.58674	1.3711	1.37976
		0	1	2		0	0.691465	1.23009		0.000745	0.000525	0.043815		0.499365	0.48918	1.41938
		0	2	0		0	1.38293	0		0.001105	0.0009	0.002325		1.25325	0.541261	0.571844
		0	0	2		0	0	1.23009		0.00136	0.001895	0.00986		0.640267	0.717208	0.930406
		0	1	1		0	0.691465	0.615045		0.00187	0.00196	0.00228		0.677142	0.67085	0.847831
		1	1	2		2.21271	0.691465	1.23009		0.001095	0.000445	0.00562		0.473418	0.775377	0.824914
		1	4	2		2.21271	2.76586	1.23009		0.0022	0.00098	0.002045		0.848025	0.497382	0.542683
		1	4	2		2.21271	2.76586	1.23009		0.00097	0.000515	0.00374		0.783561	0.417166	0.854146
		0	1	1		0	0.691465	0.615045		0.00232	0.004865	0.000925		0.622406	0.882971	0.566335
		0	0	3		0	0	1.84514		0.00099	0.001945	0.00047		0.657461	0.690321	0.684789
		1	2	2		2.21271	1.38293	1.23009		0.0034	0.000675	0.011155		0.898261	0.519204	0.934813
		1	1	1		2.21271	0.691465	0.615045		0.012615	0.02471	0.001495		1.61963	1.32352	0.632452
		1	1	3		2.21271	0.691465	1.84514		0.008575	0.001365	0.001995		1.27418	0.515459	0.568228
		1	0	3		2.21271	0	1.84514		0.000575	0.001355	0.006725		0.390318	0.904363	0.954576
		0	4	1		0	2.76586	0.615045		0.0006	0.00033	0.00156		0.808261	0.490058	0.924175
		1	3	1		2.21271	2.07439	0.615045		0.000445	0.0009	0.003775		0.871567	0.734242	0.898401
		1	1	3		2.21271	0.691465	1.84514		0.00044	0.00059	0.000865		0.38731	0.358042	0.537412
		2	2	1		4.42541	1.38293	0.615045		0.000605	0.003255	0.001895		1.19163	0.777945	0.550746
		1	1	2		2.21271	0.691465	1.23009		0.000425	0.00066	0.00487		1.0379	0.422272	1.06383
		1	0	2		2.21271	0	1.23009		0.001635	0.00074	0.00581		0.72966	0.570905	0.729364
		0	1	1		0	0.691465	0.615045		0.00193	0.000655	0.00062		1.06275	0.391443	0.631061
		1	1	2		2.21271	0.691465	1.23009		0.000345	0.000525	0.003765		0.655423	0.483125	0.912916
		0	4	1		0	2.76586	0.615045		0.00229	0.000685	0.006575		0.648515	0.389418	0.76453
		1	2	2		2.21271	1.38293	1.23009		0.00097	0.00072	0.00091		0.538057	0.4111	0.470616
		1	2	0		2.21271	1.38293	0		0.0078	0.000605	0.00337		1.04863	0.556207	0.817867
		2	2	2		4.42541	1.38293	1.23009		0.003385	0.002515	0.001505		1.02933	0.532846	0.561299
		1	4	3		2.21271	2.76586	1.84514		0.000335	0.000465	0.040885		0.840568	0.371598	1.51351
		0	2	3		0	1.38293	1.84514		0.000525	0.002245	0.000935		0.380679	0.589761	0.413962
		1	3	1		2.21271	2.07439	0.615045		0.00273	0.004415	0.03178		0.769926	1.08209	1.08938
		1	1	4		2.21271	0.691465	2.46018		0.00551	0.002735	0.048995		1.16063	0.855999	1.23599
		1	5	3		2.21271	3.45732	1.84514		0.002155	0.016815	0.000835		0.728529	1.5517	0.446957
		0	1	4		0	0.691465	2.46018		0.002285	0.04329	0.00107		0.813627	1.37746	0.601792
		0	2	2		0	1.38293	1.23009		0.000885	0.001485	0.00069		0.66737	0.650817	0.521051
		0	1	2		0	0.691465	1.23009		0.000625	0.00089	0.000655		0.494595	0.429378	0.4514
		2	0	1		4.42541	0	0.615045		0.000645	0.00119	0.03945		0.367067	0.589529	1.20885
		1	2	2		2.21271	1.38293	1.23009		0.00138	0.00218	0.00095		1.18412	0.934818	0.51389
		1	0	1		2.21271	0	0.615045		0.00108	0.00634	0.01425		0.531819	1.07027	1.41347
		1	5	1		2.21271	3.45732	0.615045		0.000495	0.00293	0.010125		0.325866	0.55722	1.1396
		2	1	1		4.42541	0.691465	0.615045		0.000585	0.00103	0.0004		0.375061	0.541515	0.716199
		0	2	2		0	1.38293	1.23009		0.00192	0.010485	0.001105		1.06095	1.05903	0.677047
		2	1	0		4.42541	0.691465	0		0.0005	0.003845	0.023035		0.334622	0.859161	1.14445
		1	3	1		2.21271	2.07439	0.615045		0.000515	0.00201	0.001515		0.349309	0.866188	0.690882
		3	1	0		6.63812	0.691465	0		0.008655	0.000925	0.038915		1.20187	0.452304	1.26553
		3	1	0		6.63812	0.691465	0		0.0066	0.00551	0.00051		1.06129	1.13743	0.492639
		2	1	1		4.42541	0.691465	0.615045		0.00045	0.02515	0.000555		0.558534	1.35564	0.525062
		0	2	3		0	1.38293	1.84514		0.00217	0.00228	0.00071		0.813574	0.586041	1.02415
		2	2	3		4.42541	1.38293	1.84514		0.00054	0.004665	0.00047		0.374384	0.849377	0.350871
		2	1	2		4.42541	0.691465	1.23009		0.00174	0.00073	0.00089		0.563248	0.857786	0.69359
		3	1	1		6.63812	0.691465	0.615045		0.006545	0.00287	0.000655		1.3211	0.70644	0.573415
		1	2	1		2.21271	1.38293	0.615045		0.000335	0.00183	0.017225		0.356513	0.686138	1.35496
		1	2	4		2.21271	1.38293	2.46018		0.00137	0.002825	0.002845		0.826131	0.76225	0.579046
		2	4	4		4.42541	2.76586	2.46018		0.005565	0.00133	0.001975		1.28459	0.757077	0.66683
		2	1	0		4.42541	0.691465	0		0.00065	0.00185	0.00394		0.389923	0.944748	0.73329
		1	2	2		2.21271	1.38293	1.23009		0.001335	0.001225	0.000795		0.788634	0.774512	0.536962
		3	2	4		6.63812	1.38293	2.46018		0.00355	0.00809	0.00128		0.819471	0.912121	0.429436
		1	3	1		2.21271	2.07439	0.615045		0.001915	0.00957	0.00559		0.818873	0.898771	0.979602
		0	2	1		0	1.38293	0.615045		0.00058	0.00328	0.010195		0.96551	1.34868	1.20361
		2	3	0		4.42541	2.07439	0		0.00048	0.00071	0.000505		0.513671	0.447236	0.333771
		2	2	2		4.42541	1.38293	1.23009		0.001865	0.001515	0.000925		0.802791	0.496613	0.566453
		2	2	1		4.42541	1.38293	0.615045		0.001975	0.003535	0.003525		0.927774	0.760651	0.732021
		1	1	2		2.21271	0.691465	1.23009		0.000645	0.00257	0.001375		0.463877	0.802711	0.660366
		1	0	1		2.21271	0	0.615045		0.00066	0.00975	0.001455		0.494049	1.08535	0.699229
		1	3	1		2.21271	2.07439	0.615045		0.001155	0.011935	0.00367		1.02141	1.19703	0.881014
		1	1	1		2.21271	0.691465	0.615045		0.003575	0.016855	0.002745		0.773408	1.32098	1.00081
		3	3	3		6.63812	2.07439	1.84514		0.00057	0.000565	0.00093		0.570029	0.369527	0.632304
		1	0	5		2.21271	0	3.07523		0.009185	0.00788	0.00703		1.31773	1.42668	0.806271
		0	1	8		0	0.691465	4.92036		0.004125	0.001275	0.00176		1.21807	0.818277	0.812493
		1	2	2		2.21271	1.38293	1.23009		0.00052	0.000415	0.000915		0.383401	0.34187	1.12328
		1	1	3		2.21271	0.691465	1.84514		0.00037	0.003635	0.000605		0.453453	0.705305	0.467649
		1	3	2		2.21271	2.07439	1.23009		0.00101	0.00185	0.00069		0.737388	0.614848	0.421365
		1	1	2		2.21271	0.691465	1.23009		0.004545	0.00087	0.00152		1.30275	0.547166	0.480076
		1	1	2		2.21271	0.691465	1.23009		0.000745	0.00301	0.009525		0.332405	0.70575	1.19058
		1	1	1		2.21271	0.691465	0.615045		0.000755	0.002045	0.00053		0.720292	0.564739	0.475828
		1	2	2		2.21271	1.38293	1.23009		0.001955	0.000365	0.001165		0.769608	0.401997	0.523396
		1	1	1		2.21271	0.691465	0.615045		0.00089	0.002945	0.0007		0.596774	0.757559	0.542007
		0	2	4		0	1.38293	2.46018		0.001165	0.00424	0.022765		0.863859	0.639517	1.23665
		1	1	1		2.21271	0.691465	0.615045		0.00138	0.00198	0.00044		0.762002	0.654691	0.321575
		1	1	1		2.21271	0.691465	0.615045		0.00094	0.000355	0.002295		0.493299	0.662335	0.868306
		2	2	1		4.42541	1.38293	0.615045		0.000845	0.00036	0.00254		0.500162	0.664446	0.766821
		2	1	3		4.42541	0.691465	1.84514		0.00068	0.00162	0.002585		0.642645	0.663932	0.518508
		0	1	2		0	0.691465	1.23009		0.00164	0.00038	0.00341		0.857762	0.368953	0.893865
		1	1	3		2.21271	0.691465	1.84514		0.00068	0.00972	0.00147		0.446117	1.33333	0.920727
		1	0	2		2.21271	0	1.23009		0.000845	0.001125	0.01018		0.777829	0.438013	0.959568
		2	1	4		4.42541	0.691465	2.46018		0.00105	0.00294	0.00258		0.521113	1.0986	0.681686
		2	1	0		4.42541	0.691465	0		0.001005	0.00044	0.003465		0.436259	0.498227	0.730013
		0	1	1		0	0.691465	0.615045		0.00209	0.00064	0.019475		0.845076	0.467408	1.43884
		0	1	2		0	0.691465	1.23009		0.00151	0.000655	0.00069		0.671548	0.403605	0.359801
		1	1	3		2.21271	0.691465	1.84514		0.0005	0.000615	0.00121		0.549183	0.529395	0.555825
		1	3	3		2.21271	2.07439	1.84514		0.00154	0.02114	0.00036		0.624752	1.04413	0.319475
		1	2	1		2.21271	1.38293	0.615045		0.002435	0.00111	0.000445		1.11649	0.590355	0.407082
		3	2	2		6.63812	1.38293	1.23009		0.003085	0.00086	0.000785		0.928548	0.505148	0.516061
		2	2	0		4.42541	1.38293	0		0.00306	0.025115	0.001095		0.808047	1.23087	0.54327
		1	2	2		2.21271	1.38293	1.23009		0.001185	0.001725	0.00062		0.620598	0.538075	0.429987
		1	1	3		2.21271	0.691465	1.84514		0.00191	0.000615	0.01109		0.925157	0.415281	1.09848
		1	0	5		2.21271	0	3.07523		0.004255	0.000785	0.000445		1.42851	0.375404	0.476133
		1	1	3		2.21271	0.691465	1.84514		0.0008	0.02574	0.005225		0.611855	1.25131	1.39932
		1	2	3		2.21271	1.38293	1.84514		0.001945	0.00074	0.001715		0.990686	0.464645	0.735607
		1	1	2		2.21271	0.691465	1.23009		0.000365	0.048655	0.00462		0.889916	1.24752	0.667641
		2	1	3		4.42541	0.691465	1.84514		0.00307	0.00626	0.00631		1.02318	0.988437	0.844434
		1	1	1		2.21271	0.691465	0.615045		0.001425	0.00395	0.00157		0.618846	0.780626	0.988174
		1	1	1		2.21271	0.691465	0.615045		0.000435	0.00056	0.00105		0.482568	0.425774	0.445329
		1	2	2		2.21271	1.38293	1.23009		0.001435	0.006915	0.000455		0.782744	1.0027	0.536867
		1	1	1		2.21271	0.691465	0.615045		0.001655	0.000735	0.00323		0.616679	0.59581	0.657589
		2	2	2		4.42541	1.38293	1.23009		0.002205	0.00046	0.0015		0.773575	0.346759	1.01504
		2	1	1		4.42541	0.691465	0.615045		0.00333	0.00178	0.00067		1.31117	1.1431	0.741506
		1	1	3		2.21271	0.691465	1.84514		0.00456	0.000365	0.001705		1.45769	0.443427	0.648973
		3	1	3		6.63812	0.691465	1.84514		0.001415	0.00059	0.001265		0.4932	0.304929	0.632034
		1	1	1		2.21271	0.691465	0.615045		0.002155	0.01378	0.004345		0.559394	1.02845	0.765431
		2	1	3		4.42541	0.691465	1.84514		0.00094	0.00083	0.000885		0.67917	0.447291	0.50029
		1	1	3		2.21271	0.691465	1.84514		0.00118	0.0026	0.000795		0.873303	1.0789	0.594926
		2	3	3		4.42541	2.07439	1.84514		0.00135	0.001905	0.01382		0.40929	0.525912	1.24859
		1	1	2		2.21271	0.691465	1.23009		0.00083	0.000855	0.002295		1.05738	0.924985	0.572331
		3	1	4		6.63812	0.691465	2.46018		0.00054	0.0165	0.0276		0.667348	1.00344	1.35681
		1	1	2		2.21271	0.691465	1.23009		0.00053	0.000595	0.001115		0.646947	0.588982	0.617439
		2	1	3		4.42541	0.691465	1.84514		0.014425	0.01246	0.004295		1.56399	1.36574	0.896021
		1	1	3		2.21271	0.691465	1.84514		0.00083	0.000355	0.000465		0.40333	0.33239	0.382961
		1	1	1		2.21271	0.691465	0.615045		0.000625	0.009895	0.003195		0.62513	1.15223	0.663513
		1	1	2		2.21271	0.691465	1.23009		0.00561	0.002225	0.00124		1.14517	0.741527	0.566907
		1	1	1		2.21271	0.691465	0.615045		0.0006	0.01463	0.00119		0.73143	1.14729	0.578391
		3	3	1		6.63812	2.07439	0.615045		0.006565	0.00125	0.00063		1.24343	0.572585	0.370701
		1	1	1		2.21271	0.691465	0.615045		0.003155	0.00184	0.00272		1.33478	0.626991	0.703863
		2	1	3		4.42541	0.691465	1.84514		0.008025	0.000425	0.001525		1.29383	0.318577	0.562072
		1	2	3		2.21271	1.38293	1.84514		0.001155	0.000815	0.00298		0.396203	0.901914	0.781951
		1	1	1		2.21271	0.691465	0.615045		0.00042	0.000515	0.000615		0.490996	0.362942	0.618668
		2	1	2		4.42541	0.691465	1.23009		0.015935	0.00464	0.00126		1.74924	0.962286	0.536527
		2	1	1		4.42541	0.691465	0.615045		0.000705	0.00049	0.0008		0.389342	0.564444	0.470087
		1	2	2		2.21271	1.38293	1.23009		0.00156	0.00637	0.000545		0.853303	0.925167	0.426325
		2	2	1		4.42541	1.38293	0.615045		0.006155	0.000935	0.004985		1.03429	0.820344	0.880218
		2	1	1		4.42541	0.691465	0.615045		0.000845	0.00039	0.000905		0.399745	0.749932	0.770204
		1	1	4		2.21271	0.691465	2.46018		0.000445	0.002215	0.00057		0.43858	0.486128	0.401277
		3	4	2		6.63812	2.76586	1.23009		0.00053	0.005535	0.01388		0.526806	0.885634	1.62327
		1	1	5		2.21271	0.691465	3.07523		0.00134	0.00046	0.00073		0.556266	0.321608	0.370333
		1	1	0		2.21271	0.691465	0		0.000685	0.002395	0.000885		0.827247	0.699261	0.647955
		0	2	3		0	1.38293	1.84514		0.001135	0.00052	0.00216		0.690897	0.469484	0.610898
		2	1	1		4.42541	0.691465	0.615045		0.00048	0.007255	0.000825		0.406697	0.915629	0.822637
		1	1	1		2.21271	0.691465	0.615045		0.002175	0.00321	0.007985		0.774988	0.582994	0.871792
		1	1	1		2.21271	0.691465	0.615045		0.003895	0.005985	0.00275		0.849707	0.661044	0.679
		1	1	2		2.21271	0.691465	1.23009		0.00076	0.00089	0.017075		0.406614	0.393974	1.11029
		1	1	3		2.21271	0.691465	1.84514		0.00397	0.004755	0.004765		0.988345	1.08675	0.834445
		0	2	1		0	1.38293	0.615045		0.00124	0.00286	0.001615		0.872261	0.78164	0.66197
		1	2	1		2.21271	1.38293	0.615045		0.001115	0.01745	0.000885		0.66836	1.15453	0.613894
		0	1	4		0	0.691465	2.46018		0.001655	0.000875	0.00814		0.630112	0.554786	1.35601
		1	3	1		2.21271	2.07439	0.615045		0.00072	0.00062	0.000745		0.455631	0.410452	0.481683
		1	2	3		2.21271	1.38293	1.84514		0.0012	0.00734	0.001245		0.461932	0.920484	0.501931
		0	1	1		0	0.691465	0.615045		0.00108	0.001095	0.01225		0.595275	0.472129	0.989151
		1	0	2		2.21271	0	1.23009		0.003145	0.00077	0.00146		1.07839	0.472176	1.17208
		1	1	1		2.21271	0.691465	0.615045		0.00683	0.00724	0.00059		1.16694	0.929458	0.69503
		0	2	1		0	1.38293	0.615045		0.000545	0.00627	0.003505		0.496493	0.87496	0.694129
		2	2	1		4.42541	1.38293	0.615045		0.00041	0.000475	0.00127		0.313704	0.363303	0.457798
		1	3	2		2.21271	2.07439	1.23009		0.00066	0.00047	0.001105		0.447832	0.305873	0.667977
		2	3	2		4.42541	2.07439	1.23009		0.00566	0.001005	0.000345		1.17041	0.483784	0.345604
		2	2	2		4.42541	1.38293	1.23009		0.00236	0.003855	0.000855		0.727269	0.763991	0.484909
		1	1	4		2.21271	0.691465	2.46018		0.00113	0.017005	0.001185		0.609055	1.09793	0.582192
		2	1	1		4.42541	0.691465	0.615045		0.007935	0.00595	0.00248		1.57376	0.911748	0.668688
		1	2	1		2.21271	1.38293	0.615045		0.001895	0.001255	0.00107		0.626236	0.460404	0.693879
		1	1	1		2.21271	0.691465	0.615045		0.00186	0.02318	0.00072		0.847066	1.30912	0.68078
		0	1	1		0	0.691465	0.615045		0.00093	0.004225	0.00579		0.491389	0.820771	0.695119
		0	1	2		0	0.691465	1.23009		0.000445	0.00102	0.00052		0.713979	0.520302	0.351726
		1	3	2		2.21271	2.07439	1.23009		0.0005	0.000465	0.00132		0.813839	0.450689	0.52838
		2	1	2		4.42541	0.691465	1.23009		0.006225	0.00071	0.00071		1.51288	0.480458	0.480743
		1	4	0		2.21271	2.76586	0		0.000505	0.01385	0.000735		0.681816	1.03155	0.576199
		1	1	3		2.21271	0.691465	1.84514		0.001875	0.007195	0.00518		0.788724	0.883962	0.800293
		1	2	2		2.21271	1.38293	1.23009		0.000345	0.00061	0.004945		0.671139	0.404264	0.939486
		0	2	0		0	1.38293	0		0.00067	0.01657	0.00143		0.462421	1.25753	0.517206
		2	2	2		4.42541	1.38293	1.23009		0.000925	0.00106	0.01591		0.375341	0.457714	1.37474
		0	4	4		0	2.76586	2.46018		0.00297	0.01103	0.00057		0.782181	0.941286	0.699118
		1	0	0		2.21271	0	0		0.0007	0.020235	0.001545		0.435727	1.1697	1.09
		1	1	4		2.21271	0.691465	2.46018		0.00078	0.000465	0.048		0.381214	0.346771	1.35097
		2	1	3		4.42541	0.691465	1.84514		0.001155	0.000455	0.00355		0.489427	0.283244	0.825715
		1	1	3		2.21271	0.691465	1.84514		0.001045	0.00201	0.00038		0.434543	0.669687	0.657288
		0	1	1		0	0.691465	0.615045		0.00058	0.001325	0.001765		0.387714	0.45063	0.629937
		1	1	1		2.21271	0.691465	0.615045		0.001375	0.00045	0.00107		0.672994	0.386698	0.50226
		1	5	1		2.21271	3.45732	0.615045		0.00293	0.010865	0.0009		0.771642	1.06288	0.435434
		1	2	3		2.21271	1.38293	1.84514		0.014805	0.001175	0.001835		1.62158	0.568948	0.813441
		3	4	1		6.63812	2.76586	0.615045		0.000875	0.000735	0.001125		0.470744	0.753308	0.512052
		1	5	3		2.21271	3.45732	1.84514		0.0009	0.02222	0.010845		0.470294	1.29823	1.14565
		1	1	1		2.21271	0.691465	0.615045		0.0015	0.00167	0.00091		0.87252	0.727688	0.515815
		0	0	4		0	0	2.46018		0.001005	0.04002	0.002115		0.483084	1.21267	0.576712
		1	2	3		2.21271	1.38293	1.84514		0.015575	0.001165	0.002965		1.56551	0.499004	0.850479
		1	2	5		2.21271	1.38293	3.07523		0.013415	0.000835	0.001765		1.51643	0.447747	0.538763
		1	0	2		2.21271	0	1.23009		0.003075	0.026355	0.001985		0.674114	1.41976	1.09755
		2	3	0		4.42541	2.07439	0		0.00324	0.041305	0.00036		0.706171	1.35125	0.844135
		2	1	2		4.42541	0.691465	1.23009		0.00041	0.000585	0.002735		0.324924	0.829732	0.65557
		2	2	1		4.42541	1.38293	0.615045		0.00899	0.00539	0.00116		1.48877	0.738633	0.399149
		1	3	5		2.21271	2.07439	3.07523		0.00051	0.001145	0.01975		0.306461	0.466825	1.25465
		1	1	2		2.21271	0.691465	1.23009		0.001265	0.0015	0.00129		1.08595	0.764195	0.617687
		2	3	5		4.42541	2.07439	3.07523		0.001285	0.00074	0.00213		0.900422	0.798941	0.586739
		1	3	2		2.21271	2.07439	1.23009		0.00092	0.00186	0.001905		0.457677	0.820445	0.616841
		1	6	0		2.21271	4.14879	0		0.00078	0.00332	0.001215		0.478752	0.78024	0.714498
		1	2	2		2.21271	1.38293	1.23009		0.00116	0.00056	0.000635		0.725086	0.353794	0.459837
		1	1	2		2.21271	0.691465	1.23009		0.001535	0.00071	0.00139		0.795535	0.394641	0.501987
		1	2	1		2.21271	1.38293	0.615045		0.00034	0.00126	0.00321		0.482521	0.730085	0.629953
		1	1	2		2.21271	0.691465	1.23009		0.001305	0.0008	0.00114		0.651824	0.380912	0.561796
		1	2	1		2.21271	1.38293	0.615045		0.001405	0.001865	0.00542		0.595116	0.599932	0.764198
		1	3	2		2.21271	2.07439	1.23009		0.00132	0.01049	0.003685		0.654794	1.28531	1.02716
		2	1	1		4.42541	0.691465	0.615045		0.001675	0.001425	0.000665		0.530315	0.612606	0.699057
		1	1	2		2.21271	0.691465	1.23009		0.00071	0.000475	0.00131		0.585173	0.537978	0.628556
		1	0	1		2.21271	0	0.615045		0.000765	0.000845	0.00294		0.40663	0.55532	0.628231
		3	1	3		6.63812	0.691465	1.84514		0.001715	0.00074	0.00128		0.735057	0.405718	0.713734
		2	0	5		4.42541	0	3.07523		0.00112	0.00343	0.00058		0.43807	0.982722	0.700426
		1	1	1		2.21271	0.691465	0.615045		0.00085	0.0024	0.001705		0.438857	1.00048	0.898487
		1	2	4		2.21271	1.38293	2.46018		0.001155	0.00246	0.002745		0.768272	0.690091	0.6037
		1	1	1		2.21271	0.691465	0.615045		0.00156	0.01343	0.028825		0.751308	1.00424	1.30088
		1	4	1		2.21271	2.76586	0.615045		0.000545	0.00073	0.058425		0.433615	0.667178	1.53614
		1	2	4		2.21271	1.38293	2.46018		0.00238	0.0045	0.00107		1.03421	1.32986	0.482066
		1	2	2		2.21271	1.38293	1.23009		0.001135	0.00629	0.00086		0.777045	1.22484	0.704492
		2	3	1		4.42541	2.07439	0.615045		0.00063	0.002295	0.01282		0.789218	0.524147	1.20353
		0	2	3		0	1.38293	1.84514		0.000705	0.00123	0.003765		0.419894	0.744333	0.776595
		1	5	2		2.21271	3.45732	1.23009		0.00212	0.0008	0.005625		0.74594	0.394377	0.89389
		2	2	2		4.42541	1.38293	1.23009		0.002185	0.000945	0.00117		0.786903	0.490374	0.474103
		0	3	3		0	2.07439	1.84514		0.007465	0.00075	0.006035		1.41434	0.656407	0.892515
		1	2	3		2.21271	1.38293	1.84514		0.00061	0.020545	0.00141		0.444036	1.36222	0.639434
		1	2	1		2.21271	1.38293	0.615045		0.00587	0.001045	0.007845		1.31267	0.625119	1.05563
		1	5	1		2.21271	3.45732	0.615045		0.001185	0.000845	0.00092		0.778093	0.460099	0.469475
		1	2	1		2.21271	1.38293	0.615045		0.000585	0.00306	0.00054		0.929806	0.826058	0.41074
		1	2	1		2.21271	1.38293	0.615045		0.00055	0.003695	0.00066		0.577512	0.851579	0.512124
		1	0	2		2.21271	0	1.23009		0.00074	0.00118	0.0069		0.684687	0.52487	0.853311
		1	2	2		2.21271	1.38293	1.23009		0.000665	0.000535	0.001835		0.598331	0.554191	0.716375
		2	3	2		4.42541	2.07439	1.23009		0.0018	0.00064	0.00218		0.50481	0.506233	0.798836
		1	1	1		2.21271	0.691465	0.615045		0.000475	0.00148	0.03191		0.326345	0.556564	1.59808
		1	1	1		2.21271	0.691465	0.615045		0.00129	0.00097	0.00104		0.641964	0.603761	0.948281
		1	4	2		2.21271	2.76586	1.23009		0.002155	0.000665	0.00143		0.699952	0.483116	0.707138
		2	1	1		4.42541	0.691465	0.615045		0.00207	0.00122	0.00098		0.713878	0.444603	0.633989
		1	1	0		2.21271	0.691465	0		0.001715	0.0005	0.002215		0.961964	0.460488	0.60426
		3	1	3		6.63812	0.691465	1.84514		0.001225	0.00098	0.00144		0.430652	0.552227	0.619823
		1	3	1		2.21271	2.07439	0.615045		0.00092	0.003055	0.00049		0.385946	1.05341	0.771161
		1	2	2		2.21271	1.38293	1.23009		0.001745	0.00098	0.011755		0.600838	0.712553	1.01774
		2	2	0		4.42541	1.38293	0		0.005075	0.02131	0.00115		0.877975	1.2344	0.570744
		0	4	1		0	2.76586	0.615045		0.00046	0.03152	0.002065		0.354888	1.24114	0.610137
		1	2			2.21271	1.38293			0.00099	0.000535	0.00106		0.672481	0.671609	1.10456
		2	4			4.42541	2.76586			0.002005	0.000835	0.00206		0.834981	0.578285	0.64255
		1	1			2.21271	0.691465			0.00077	0.0006	0.009265		0.657974	0.493944	1.44156
		2	2			4.42541	1.38293			0.003525	0.00102	0.000685		0.923477	0.763521	0.401247
		1	2			2.21271	1.38293			0.002335	0.00052	0.02897		0.621234	0.33534	1.12403
		1	1			2.21271	0.691465			0.00268	0.000355	0.004835		1.0746	0.381635	1.12449
		1	0			2.21271	0			0.00078	0.00049	0.003785		0.842629	0.369694	0.69403
		1	0			2.21271	0			0.00175	0.00037	0.00135		0.702939	0.357048	0.703376
		1	3			2.21271	2.07439			0.016345	0.01681	0.0022		1.54665	1.05515	0.763575
		3	2			6.63812	1.38293			0.001045	0.00669	0.000555		0.618394	1.24847	0.454323
		3	2			6.63812	1.38293			0.00071	0.000715	0.001375		0.636702	0.904299	0.5196
		1	0			2.21271	0			0.004425	0.007905	0.000525		1.17113	1.06305	0.442237
		1	4			2.21271	2.76586			0.001495	0.00061	0.00242		0.54511	0.332838	0.659642
		0	0			0	0			0.000425	0.000545	0.000615		0.347997	0.48715	0.374186
		0	3			0	2.07439			0.000365	0.000805	0.000985		0.616754	0.405262	0.590235
		1	2			2.21271	1.38293			0.00078	0.00062	0.000645		0.712012	0.567924	0.318289
		1	3			2.21271	2.07439			0.00123	0.03118	0.00087		0.640771	1.2609	0.679573
		0	2			0	1.38293			0.00134	0.0007	0.051155		0.501087	0.356802	1.52838
		1	1			2.21271	0.691465			0.00439	0.0009	0.003135		0.948362	0.434018	0.976135
		2	1			4.42541	0.691465			0.00738	0.004955	0.000955		1.32044	1.14654	0.43273
		2	4			4.42541	2.76586			0.00071	0.0366	0.002905		0.425978	1.1965	0.862902
		1	5			2.21271	3.45732			0.000625	0.00054	0.00664		0.452845	0.523827	1.47491
		3	2			6.63812	1.38293			0.000555	0.000575	0.00128		0.700313	0.366008	0.83845
		2	1			4.42541	0.691465			0.000375	0.03529	0.001995		0.348919	1.14972	0.578706
		1	1			2.21271	0.691465			0.00064	0.00061	0.00152		0.534459	0.394009	0.740617
		1	1			2.21271	0.691465			0.006735	0.000755	0.00098		1.4587	0.424734	0.714378
		1	1			2.21271	0.691465			0.0016	0.000655	0.00281		0.59424	0.385276	0.676326
		1	3			2.21271	2.07439			0.002545	0.00129	0.00515		0.780744	0.690531	0.942153
		2	2			4.42541	1.38293			0.003555	0.0028	0.00086		0.794029	0.711694	0.623682
		2	2			4.42541	1.38293			0.001555	0.00074	0.007155		0.589723	0.529523	0.996223
		1	1			2.21271	0.691465			0.016345	0.000465	0.00164		1.44409	0.578052	0.539777
		1	0			2.21271	0			0.0005	0.00063	0.002225		0.411992	0.551887	0.874755
		1	1			2.21271	0.691465			0.002125	0.002995	0.00083		0.890559	0.852387	0.455806
		1	2			2.21271	1.38293			0.000835	0.001055	0.00047		0.478597	0.452284	0.397859
		0	2			0	1.38293			0.00067	0.00071	0.0022		0.392555	0.540666	0.963942
		0	3			0	2.07439			0.00143	0.002405	0.000965		0.544584	1.12338	1.02023
		3	1			6.63812	0.691465			0.00054	0.052475	0.010245		0.523533	1.31221	0.875436
		2	4			4.42541	2.76586			0.00062	0.00255	0.000655		0.497084	1.20949	0.434901
		1	3			2.21271	2.07439			0.00161	0.00041	0.000725		0.602148	0.469801	0.385146
		2	3			4.42541	2.07439			0.000495	0.05494	0.00232		0.368947	1.22888	0.554117
		0	0			0	0			0.002595	0.006415	0.019275		0.853115	0.918167	1.08484
		2	2			4.42541	1.38293			0.000365	0.01347	0.00049		0.485797	1.14137	0.485295
		2	1			4.42541	0.691465			0.00032	0.000655	0.00243		0.644516	0.583332	0.697517
		0	3			0	2.07439			0.000485	0.00083	0.003615		0.315979	0.374192	0.976554
		2	0			4.42541	0			0.001785	0.000915	0.000795		0.763494	0.434421	0.428708
		1	1			2.21271	0.691465			0.00102	0.0004	0.000605		0.491296	0.594454	0.566911
		1	2			2.21271	1.38293			0.001855	0.00249	0.00096		0.731144	0.855553	0.427465
		1	1			2.21271	0.691465			0.00071	0.00112	0.000535		1.25714	0.513341	0.363737
		1	3			2.21271	2.07439			0.009145	0.00041	0.000555		1.49588	0.310431	0.497959
		0	1			0	0.691465			0.00386	0.01487	0.000475		1.06578	1.13701	0.533166
		1	4			2.21271	2.76586			0.00351	0.005865	0.010215		0.903785	0.901838	0.961205
		2	0			4.42541	0			0.002155	0.00037	0.000705		0.728826	0.358405	0.509717
		1	3			2.21271	2.07439			0.00107	0.04168	0.000975		1.33067	1.29609	0.456851
		2	3			4.42541	2.07439			0.000755	0.007815	0.001265		0.506299	1.18891	0.56288
		1	4			2.21271	2.76586			0.007975	0.00204	0.000875		1.43726	0.933027	0.540203
		1	7			2.21271	4.84025			0.001435	0.002	0.007375		0.785341	0.812309	1.11159
		0	0			0	0			0.0005	0.00051	0.00541		0.434755	0.645839	0.73545
		2	1			4.42541	0.691465			0.007895	0.00056	0.0004		1.47385	0.679426	0.475919
		1	2			2.21271	1.38293			0.000565	0.00057	0.00198		0.577744	0.38784	0.684734
		2	1			4.42541	0.691465			0.001155	0.00283	0.00162		0.692873	0.919197	0.565127
		1	1			2.21271	0.691465			0.002285	0.003015	0.005755		1.26089	0.704276	1.12529
		0	2			0	1.38293			0.00048	0.00119	0.003005		0.594519	0.592187	0.694309
		1	1			2.21271	0.691465			0.00182	0.00052	0.000625		0.544174	0.385918	0.455894
		1	2			2.21271	1.38293			0.003235	0.000945	0.00164		0.738836	0.524651	0.807057
		2	2			4.42541	1.38293			0.00057	0.0035	0.00049		0.514828	1.09175	0.423516
		0	4			0	2.76586			0.0018	0.0012	0.016555		0.568487	0.514168	0.941925
		1	3			2.21271	2.07439			0.00217	0.00193	0.001415		0.987433	0.93414	0.871108
		2	1			4.42541	0.691465			0.000755	0.000465	0.00089		0.713389	0.392417	0.528589
		0	2			0	1.38293			0.00507	0.002565	0.000415		1.20627	0.642469	0.470924
		3	5			6.63812	3.45732			0.0005	0.001595	0.00864		0.893327	0.912057	0.992073
		2	3			4.42541	2.07439			0.000365	0.00196	0.001795		0.823055	0.750137	0.904996
		0	1			0	0.691465			0.01016	0.0011	0.00481		1.39784	0.450753	0.752886
		1	3			2.21271	2.07439			0.00223	0.012565	0.018875		0.815574	0.761521	1.1829
		1	1			2.21271	0.691465			0.000465	0.00063	0.00105		0.893261	0.789721	0.859696
		3	2			6.63812	1.38293			0.00569	0.002135	0.00468		1.50616	0.701751	0.989105
		0	1			0	0.691465			0.001045	0.000905	0.00354		0.799201	0.554526	0.935009
		1	2			2.21271	1.38293			0.00115	0.000565	0.00157		0.429826	0.359164	0.636091
		1	1			2.21271	0.691465			0.001405	0.00154	0.00042		0.765669	0.758848	0.361267
		1	5			2.21271	3.45732			0.00167	0.017295	0.00189		0.56849	1.37943	0.651845
		1	3			2.21271	2.07439			0.00076	0.000525	0.00357		0.610314	0.33621	0.771946
		2	1			4.42541	0.691465			0.00042	0.016985	0.001375		0.483349	1.55619	0.65072
		3	1			6.63812	0.691465			0.002235	0.00122	0.00543		0.648832	0.597276	1.05848
		1	2			2.21271	1.38293			0.01079	0.037515	0.000715		1.51494	1.27139	0.419045
		1	1			2.21271	0.691465			0.00254	0.00084	0.0299		0.897297	0.409081	1.32787
		1	4			2.21271	2.76586			0.00228	0.001095	0.001415		0.714099	0.55487	0.678663
		1	5			2.21271	3.45732			0.00255	0.003065	0.004805		1.00551	0.742397	0.956997
		1	1			2.21271	0.691465			0.000995	0.002185	0.00103		0.488267	0.617939	0.565355
		1	2			2.21271	1.38293			0.002965	0.00047	0.001515		1.06019	0.460761	0.525653
		0	4			0	2.76586			0.006215	0.00095	0.003915		1.11581	0.43609	0.748655
		1	2			2.21271	1.38293			0.00059	0.0013	0.001495		0.503708	0.701474	0.683758
		1	2			2.21271	1.38293			0.006375	0.000345	0.0015		1.41717	0.383639	0.719189
		1	1			2.21271	0.691465			0.000535	0.00049	0.006585		0.882074	0.43846	1.24654
		0	4			0	2.76586			0.00082	0.002555	0.021745		0.624762	0.714071	1.12183
		1	1			2.21271	0.691465			0.000475	0.001665	0.001635		0.701227	0.551968	0.495286
		1	0			2.21271	0			0.001785	0.00152	0.004795		0.560397	0.620605	0.971603
		1	2			2.21271	1.38293			0.000495	0.00084	0.00412		0.370845	0.517116	1.13917
		1	1			2.21271	0.691465			0.00073	0.01184	0.000575		0.478249	1.047	0.579807
		1	4			2.21271	2.76586			0.00047	0.00088	0.000345		0.29865	0.511838	0.476265
		1	2			2.21271	1.38293			0.00151	0.003075	0.00078		0.718776	0.777938	0.459836
		2	3			4.42541	2.07439			0.000835	0.00097	0.006715		0.448935	0.927146	1.35191
		1	1			2.21271	0.691465			0.002055	0.0203	0.004695		0.670876	1.54626	0.805147
		1	2			2.21271	1.38293			0.000565	0.00069	0.01095		0.408193	0.524633	1.33258
		1	6			2.21271	4.14879			0.001255	0.000525	0.0009		0.547567	0.497468	0.533568
		1	1			2.21271	0.691465			0.00295	0.00055	0.000365		0.717451	0.662677	0.474441
		1	1			2.21271	0.691465			0.001875	0.0004	0.00092		0.938946	0.381701	0.54318
		1	2			2.21271	1.38293			0.00212	0.001655	0.00179		0.821533	0.517763	0.661893
		1	1			2.21271	0.691465			0.00133	0.001665	0.000785		1.24362	0.738657	0.438386
		1	2			2.21271	1.38293			0.000495	0.00053	0.001075		0.307321	0.500472	0.392978
		0	2			0	1.38293			0.003675	0.00653	0.001065		0.872276	1.1566	0.609586
		2	5			4.42541	3.45732			0.00066	0.00039	0.014465		0.453009	0.530306	1.26576
		1	2			2.21271	1.38293			0.00076	0.000405	0.00228		0.379254	0.328229	0.668894
		1	0			2.21271	0			0.00304	0.00041	0.002805		0.869092	0.381719	0.599922
		2	2			4.42541	1.38293			0.00098	0.00268	0.001135		0.844398	0.984636	1.12718
		1	0			2.21271	0			0.001245	0.00738	0.00156		0.537699	0.938164	0.749569
		1	1			2.21271	0.691465			0.00339	0.002475	0.00091		0.891433	1.01708	0.478661
		2	5			4.42541	3.45732			0.00092	0.004715	0.002245		0.597086	1.00986	0.516474
		1	1			2.21271	0.691465			0.000675	0.000775	0.01223		0.393128	0.483736	0.965581
		1	2			2.21271	1.38293			0.00603	0.001455	0.00139		1.12131	0.722231	0.655178
		1	1			2.21271	0.691465			0.003375	0.00066	0.00228		1.04268	0.456998	0.611334
		1	4			2.21271	2.76586			0.00084	0.00371	0.00187		0.610279	0.803846	0.688239
		2	3			4.42541	2.07439			0.00127	0.001835	0.000415		0.977721	0.838525	0.437956
		2	1			4.42541	0.691465			0.000975	0.000915	0.00056		0.908301	0.392012	0.453322
		1	2			2.21271	1.38293			0.003325	0.000665	0.0006		1.62573	0.41337	0.394932
		2	2			4.42541	1.38293			0.00157	0.058905	0.001455		0.529636	1.505	0.631354
		1	2			2.21271	1.38293			0.00066	0.028235	0.00048		0.564179	1.29498	0.486372
		3	1			6.63812	0.691465			0.001105	0.000805	0.00144		0.514402	0.682766	0.700962
		1	3			2.21271	2.07439			0.00079	0.00155	0.02148		0.724768	0.512433	1.32995
		1	1			2.21271	0.691465			0.00117	0.000755			0.646393	0.458045
		1	1			2.21271	0.691465			0.00336	0.003225			1.5456	0.706106
		1	1			2.21271	0.691465			0.000615	0.001235			0.360129	0.754728
		2	0			4.42541	0			0.003035	0.000695			1.01005	0.669305
		1	3			2.21271	2.07439			0.000625	0.00326			0.538798	0.687467
		1	1			2.21271	0.691465			0.002615	0.024795			0.92377	1.51335
		1	0			2.21271	0			0.00041	0.01636			0.350033	1.0296
		2	1			4.42541	0.691465			0.001535	0.001445			0.663232	0.810911
		3	1			6.63812	0.691465			0.004405	0.00765			1.2689	0.888366
		3	3			6.63812	2.07439			0.001375	0.0018			0.744179	0.63402
		1	0			2.21271	0			0.000735	0.001915			0.480099	0.583358
		2	2			4.42541	1.38293			0.000385	0.00169			0.577302	0.539258
		0	1			0	0.691465			0.002195	0.001715			1.06651	0.720494
		3	0			6.63812	0			0.008285	0.007165			1.72484	1.34701
		2	3			4.42541	2.07439			0.00136	0.00052			0.540763	0.276639
		2	1			4.42541	0.691465			0.000355	0.00046			0.477403	0.316826
		1	2			2.21271	1.38293			0.00156	0.002525			0.469106	0.945022
		2	1			4.42541	0.691465			0.01218	0.00322			1.45707	0.916271
		0	1			0	0.691465			0.001125	0.00092			0.868814	0.411519
		2	2			4.42541	1.38293			0.002365	0.019785			0.811783	1.08309
		2	1			4.42541	0.691465			0.000575	0.00092			0.543439	0.803918
		1	1			2.21271	0.691465			0.003105	0.001235			0.697766	0.65713
		1	1			2.21271	0.691465			0.00176	0.00358			0.580768	0.753418
		1	1			2.21271	0.691465			0.00258	0.002555			0.595924	0.668414
		2	1			4.42541	0.691465			0.00094	0.0009			0.500729	0.363395
		2	2			4.42541	1.38293			0.00042	0.00076			0.38053	0.486643
		1	2			2.21271	1.38293			0.00231	0.00067			0.700109	0.542174
		2	1			4.42541	0.691465			0.00077	0.03705			0.487013	1.26215
		2	1			4.42541	0.691465			0.002435	0.00047			1.2449	0.389876
		2	1			4.42541	0.691465			0.00087	0.00038			0.458513	0.33988
		2	1			4.42541	0.691465			0.000695	0.001055			0.840047	0.666009
		0	2			0	1.38293			0.000975	0.001475			0.514876	0.663903
		3	1			6.63812	0.691465			0.02128	0.000825			1.6195	0.441609
		2	2			4.42541	1.38293			0.00041	0.00106			0.42407	0.420467
		1				2.21271				0.00055	0.00052			0.488208	0.410022
		1				2.21271				0.00067	0.000575			1.04914	0.36723
		1				2.21271				0.00105	0.003365			1.39189	0.903205
		3				6.63812				0.001415	0.00104			0.861771	0.434883
		1				2.21271				0.00043	0.002805			0.424937	0.799707
		3				6.63812				0.000665	0.00059			0.422852	0.470391
		0				0				0.00087	0.006415			0.544886	0.917596
		1				2.21271				0.00112	0.00731			0.534066	1.40225
		1				2.21271				0.00036	0.000545			0.307233	0.583689
		1				2.21271				0.000435	0.01174			0.489591	0.947201
		0				0				0.00047	0.000705			0.397105	0.671177
		1				2.21271				0.001555	0.00098			1.20255	0.546568
		1				2.21271				0.002215	0.001035			0.589204	0.942473
		1				2.21271				0.000535	0.002335			0.834418	1.03829
		2				4.42541				0.000555	0.002055			0.513562	0.881142
		1				2.21271				0.001775	0.0005			1.22713	0.418153
		2				4.42541				0.000755	0.00162			0.49684	0.529262
		2				4.42541				0.002935	0.00082			1.45707	0.585619
		1				2.21271				0.01794	0.00051			1.63707	0.459791
		1				2.21271				0.002035	0.00072			1.15212	0.394107
		1				2.21271				0.00232	0.00071			0.761644	0.504366
		1				2.21271				0.00046	0.000745			0.40277	0.388783
		1				2.21271				0.00048	0.00356			0.695794	0.85292
		1				2.21271				0.00042	0.002545			0.515067	0.537539
		0				0				0.0011	0.006965			0.519185	1.07234
		1				2.21271				0.000495	0.008405			0.552602	1.10335
		2				4.42541				0.00046	0.002825			0.339668	0.944555
		3				6.63812				0.00133	0.00046			0.738042	0.344731
		1				2.21271				0.000865	0.00171			0.714214	1.08404
		1				2.21271				0.002595	0.000525			0.663454	0.37255
		0				0				0.00535	0.01167			1.17336	1.16061
		1				2.21271				0.00464	0.000905			0.882759	0.429525
		1				2.21271				0.005265	0.00033			1.20961	0.38157
		1				2.21271				0.00297	0.00499			1.00527	1.14619
		0				0				0.000455	0.000775			0.314737	0.978797
		1				2.21271				0.001265	0.00079			0.465438	0.393102
		0				0				0.00161	0.000385			0.767557	0.547814
		4				8.85082				0.00121	0.033265			0.877987	1.51385
		2				4.42541				0.00101	0.000695			0.557763	0.422032
		1				2.21271				0.00066	0.000355			0.432538	0.303245
		2				4.42541				0.000495	0.0008			0.325891	0.711356
		1				2.21271				0.000625	0.007415			0.383442	1.19869
		2				4.42541				0.00055	0.00281			0.415579	1.06534
		2				4.42541				0.000435	0.002185			0.493307	0.873874
		2				4.42541				0.000435	0.000745			1.14678	0.455862
		0				0				0.000455	0.00065			0.624371	0.385441
		1				2.21271				0.000555	0.00033			0.308343	0.343515
		0				0				0.000475	0.000885			0.291637	0.414109
		1				2.21271				0.000405	0.00064			0.388273	0.484575
		1				2.21271				0.00045	0.000465			0.439277	0.347898
		2				4.42541				0.002025	0.001405			0.819934	0.527287
		2				4.42541				0.00252	0.00508			0.898383	0.935871
		1				2.21271				0.001	0.000885			0.529912	0.470864
		2				4.42541				0.00058	0.000925			0.549248	0.684654
		2				4.42541				0.00291	0.001515			1.05483	0.750717
		2				4.42541				0.000335	0.00072			0.800567	0.40297
		2				4.42541				0.000375	0.000935			0.69132	0.476118
		1				2.21271				0.003035	0.000505			1.25494	0.593506
		0				0				0.00183	0.000985			0.974867	0.472849
		1				2.21271				0.0009	0.006685			1.24399	0.870577
		2				4.42541				0.003345	0.006085			1.04741	0.935266
		1				2.21271				0.003125	0.001775			1.30872	0.652731
		2				4.42541				0.00135	0.00114			0.863347	0.740104
		0				0				0.000325	0.00152			0.371832	0.427586
		0				0				0.00051	0.00111			0.552139	0.689731
		0				0				0.0006	0.00083			0.43166	0.696534
		2				4.42541				0.004805	0.00061			1.15632	0.464025
		2				4.42541				0.000675	0.000855			0.732947	0.442772
		1				2.21271				0.00095	0.000685			1.14521	0.483675
		1				2.21271				0.000515	0.001285			0.431341	1.26224
		0				0				0.00177	0.000375			0.666292	0.439923
		2				4.42541				0.006025	0.00034			1.40926	0.580673
		1				2.21271				0.00032	0.008615			0.403619	0.878607
		1				2.21271				0.002625	0.000455			0.68713	0.556786
		1				2.21271				0.004005	0.001335			0.849228	0.490357
		1				2.21271				0.00071	0.000685			0.615627	0.463902
		1				2.21271				0.00092	0.000585			0.431694	0.525203
		1				2.21271				0.00033	0.00452			0.365358	1.14877
		1				2.21271				0.000335	0.00098			0.475393	0.502684
		2				4.42541				0.00097	0.013575			0.606977	1.08834
		2				4.42541				0.00047	0.00036			0.582484	0.390243
		1				2.21271				0.001835	0.002485			0.60091	1.19701
		2				4.42541				0.000805	0.006435			0.668082	0.768619
		1				2.21271				0.002215	0.00116			1.15778	0.5964
		1				2.21271				0.00276	0.00541			1.0257	1.06459
		1				2.21271				0.0015	0.00211			1.16344	1.00136
		1				2.21271				0.00156	0.033925			0.717397	1.41466
		2				4.42541				0.000465	0.002225			0.371724	0.56608
		1				2.21271				0.00043	0.00354			0.302953	0.953662
		2				4.42541				0.000975	0.001145			1.1113	0.824654
		0				0				0.00084	0.00088			0.466584	0.514539
		2				4.42541				0.003015	0.016005			1.08826	1.31434
		1				2.21271				0.00062	0.011805			0.617187	1.19909
		3				6.63812				0.000535	0.021795			0.397656	1.56972
		1				2.21271				0.00042	0.00609			0.416854	0.79188
		1				2.21271				0.000745	0.011185			0.646199	1.13479
		1				2.21271				0.00135	0.000665			0.492049	0.413752
		1				2.21271				0.000505	0.0007			0.350997	0.527897
		1				2.21271				0.00062	0.000915			0.505284	0.486477
		1				2.21271				0.00036	0.002155			0.291632	0.605349
		1				2.21271				0.00066	0.001435			0.380151	0.736889
		2				4.42541				0.00123	0.000675			0.581	0.73519
		0				0				0.001285	0.0007			0.613171	0.580637
		1				2.21271				0.001035	0.00058			0.539332	0.36002
		1				2.21271				0.0086	0.001295			1.31055	0.734312
		2				4.42541				0.00045	0.00406			0.491064	0.770701
		1				2.21271				0.00082	0.004945			0.671618	1.06605
		0				0				0.0013	0.008525			1.07921	1.08798
		0				0				0.00093	0.001695			0.525294	1.08464
		1				2.21271				0.001505	0.01884			0.501293	1.39782
		1				2.21271				0.000395	0.00269			0.336307	0.911087
		3				6.63812				0.00072	0.00055			0.539902	0.392459
		2				4.42541				0.000795	0.03534			0.47958	1.37177
		1				2.21271				0.00041	0.000505			0.394679	0.481749
		2				4.42541				0.000345	0.000615			0.404353	0.86487
		1				2.21271				0.000435	0.04429			0.364412	1.22057
		1				2.21271				0.001645	0.000535			0.65312	0.617935
		1				2.21271				0.00046	0.00127			0.291818	0.828248
		0				0				0.000505	0.001695			0.813134	0.942582
		2				4.42541				0.00116	0.00076			0.60797	0.566324
		1				2.21271				0.000485	0.001955			0.355628	0.477899
		3				6.63812				0.00051	0.00084			0.56843	0.733037
		1				2.21271				0.00206	0.02887			0.974536	1.39509
		1				2.21271				0.00227	0.00056			0.68434	0.520743
		1				2.21271				0.00117	0.001185			0.717093	1.01349
		1				2.21271				0.001555	0.001325			0.589002	0.566568
		1				2.21271				0.00126	0.000685			0.550069	0.614395
		1				2.21271				0.00054	0.001945			0.335993	0.854218
		1				2.21271				0.000455	0.00072			0.587905	0.584954
		2				4.42541				0.001945	0.002225			1.36989	0.644485
		1				2.21271				0.002455	0.000515			0.994413	1.00704
		1				2.21271				0.0005	0.029775			0.430524	1.25672
		1				2.21271				0.000455	0.002365			0.33545	0.525491
		0				0				0.000655	0.005825			0.503964	0.992371
		2				4.42541				0.00081	0.001115			0.571101	0.629587
		0				0				0.00093	0.000595			0.533381	0.726337
		0				0				0.00063	0.000615			0.700841	0.665522
		1				2.21271				0.00056	0.002485			0.344355	1.00371
		1				2.21271				0.003975	0.000385			1.3197	0.466208
		1				2.21271				0.00048	0.00054			0.323348	0.435481
		2				4.42541				0.002295	0.00191			0.668772	1.041
		1				2.21271				0.000675	0.00345			0.48627	0.96928
		1				2.21271				0.00073	0.000475			0.365661	1.00144
		2				4.42541				0.00134	0.0018			1.15827	0.788416
		3				6.63812				0.004485	0.00607			0.992609	1.06745
		2				4.42541				0.000605	0.0015			0.427778	0.671159
		0				0				0.000405	0.00506			0.523213	1.19638
		1				2.21271				0.000675	0.003425			0.481427	0.993941
		1				2.21271				0.002785	0.001355			0.993708	0.524255
		2				4.42541				0.000595	0.003035			0.547155	1.01766
		1				2.21271				0.000505	0.0005			0.34842	0.45625
		0				0				0.000915	0.000715			0.391274	0.597861
		1				2.21271				0.000345	0.00115			0.575644	0.940008
		1				2.21271				0.00066	0.00172			0.45866	1.03705
		2				4.42541				0.000915	0.00053			0.438315	0.489678
		4				8.85082				0.000415	0.000895			0.346692	0.819076
		1				2.21271				0.008145	0.0015			1.10857	0.564212
		1				2.21271				0.00059	0.00537			0.541278	0.951956
		2				4.42541				0.00108	0.023705			0.643828	1.17117
		1				2.21271				0.001	0.03526			0.822012	1.31241
		1				2.21271				0.00092	0.00057			0.640254	0.319282
		2				4.42541				0.000765	0.0015			0.398141	1.28556
		1				2.21271				0.000535	0.006115			0.316576	0.893004
		1				2.21271				0.005935	0.00058			1.1267	0.422802
		3				6.63812				0.00135	0.002695			0.617522	1.09249
		2				4.42541				0.000515	0.02764			0.286007	1.21263
		2				4.42541				0.00107	0.000745			0.674624	0.602072
		1				2.21271				0.00081	0.00062			0.336964	0.415391
		2				4.42541				0.000515	0.000595			0.429179	0.331588
		1				2.21271				0.00119	0.00212			0.932259	1.13092
		1				2.21271				0.00142	0.00157			0.768324	0.513566
		1				2.21271				0.00115	0.00235			0.807107	0.530137
		2				4.42541				0.00046				0.52315
		2				4.42541				0.001055				0.864735
		1				2.21271				0.000705				0.38712
		3				6.63812				0.00455				1.0188
		0				0				0.001825				0.687553
		2				4.42541				0.00078				0.537764
		3				6.63812				0.00321				0.801521
		2				4.42541				0.001465				0.711203
		2				4.42541				0.00064				0.346588
		1				2.21271				0.00052				0.455544
		1				2.21271				0.00121				0.601877
		2				4.42541				0.000465				0.431141
		0				0				0.000555				0.397686
		1				2.21271				0.0013				0.462084
		3				6.63812				0.000935				0.753535
		0				0				0.00045				0.357402
		1				2.21271				0.00328				0.720612
		1				2.21271				0.00048				0.501078
		1				2.21271				0.000605				0.30186
		3				6.63812				0.00141				0.798864
		1				2.21271				0.0004				0.358776
		1				2.21271				0.00107				0.475593
		1				2.21271				0.00594				0.988272
		2				4.42541				0.0011				0.38743
										0.000635				0.65914
										0.00056				0.381215
										0.0006				0.362883
										0.00047				0.459361
										0.000695				0.650942
										0.002225				0.868251
										0.00123				0.583229
										0.00178				0.634949
										0.000465				0.361346
										0.00039				0.3142
										0.00075				0.715936
										0.000545				0.39552
										0.001245				0.458089
										0.000475				0.375494
										0.00335				1.03633
										0.000655				0.443033
										0.00051				0.341416
										0.00106				0.958884
										0.0009				0.601024
										0.00244				0.752142
										0.00046				0.381102
										0.00045				0.461961
										0.001065				0.615005
										0.000395				0.532287
										0.00342				1.35624
										0.00045				0.354572
										0.001315				0.522235
										0.003305				0.908912
										0.000535				0.780011
										0.0082				1.23409
										0.001015				0.516653
										0.000355				0.309302
										0.0008				0.905857
										0.00223				0.720425
										0.000805				0.475372
										0.00128				0.788078
										0.000715				0.743301
										0.00045				0.711563
										0.00036				0.301411
										0.00154				0.776573
										0.0004				0.297453
										0.00075				0.453677
										0.00245				1.0237
										0.0004				0.33483
										0.00047				0.429568
										0.00199				0.605342
										0.000415				0.356794
										0.000765				0.432012
										0.000495				0.820449
										0.00036				0.432183
										0.00337				1.0082
										0.001465				0.518435
										0.000885				0.370493
										0.001245				0.694834
										0.0017				0.896252
										0.00035				0.299143
										0.00077				0.358863
										0.001175				0.771158
										0.000915				0.676476
										0.00116				0.424814
										0.000535				0.348044
										0.002205				0.824102
										0.00039				0.718931
										0.003935				1.21371
										0.00092				0.391879

## Sheet: Fig. 5
Panel a		Panels b-d
Are example cells which can be plotted using the provided data and code		Field centroids									These are given relative to the maze center (cm)
		Arena			Aligned			Tilted
		X	Y	Z	X	Y	Z	X	Y	Z
		-48.7694	-35.6565	-1.38796	-24.5115	-3.67726	-57.1307	-24.5115	-3.67726	-57.1307
		0.91995	-26.5145	14.5563	-39.8589	36.0477	-60.4187	-39.8589	36.0477	-60.4187
		32.1889	37.8461	14.4766	-0.339954	28.4864	-13.9008	-0.339954	28.4864	-13.9008
		-6.07718	23.8932	12.7391	18.8026	21.1502	5.6378	18.8026	21.1502	5.6378
		6.18324	-22.5373	12.8749	12.4249	-26.6833	-34.6991	12.4249	-26.6833	-34.6991
		-5.50057	-9.99896	13.5718	21.0158	25.6186	-6.4485	21.0158	25.6186	-6.4485
		-48.0885	60.2128	14.7319	-19.2173	19.8774	-6.72922	-19.2173	19.8774	-6.72922
		20.8614	-17.3509	12.1348	50.1125	-14.3	7.84166	50.1125	-14.3	7.84166
		59.558	79.3214	18.3476	50.5654	-12.0489	14.44	50.5654	-12.0489	14.44
		-3.93557	6.57414	12.1466	6.77431	-33.3612	10.9507	6.77431	-33.3612	10.9507
		-11.2709	-17.2799	12.8155	-22.7889	-28.3887	-3.93688	-22.7889	-28.3887	-3.93688
		22.3888	-21.6381	13.6523	23.7587	39.0465	-43.209	23.7587	39.0465	-43.209
		46.6283	69.8723	18.0344	3.91841	33.4254	-6.89329	3.91841	33.4254	-6.89329
		19.5764	18.6664	14.234	5.20626	-30.5686	36.2194	5.20626	-30.5686	36.2194
		-26.8573	5.31252	-6.35516	48.6954	29.4135	-12.7684	48.6954	29.4135	-12.7684
		-22.4834	13.2588	-6.88887	-1.58764	28.6988	-23.9921	-1.58764	28.6988	-23.9921
		-66.0663	36.5821	-6.57488	-40.8488	13.2033	-52.9946	-40.8488	13.2033	-52.9946
		11.3246	2.17151	-6.634	-34.8296	28.6898	4.46574	-34.8296	28.6898	4.46574
		-24.5755	3.75825	-6.70566	-35.1497	-10.4371	21.5041	-35.1497	-10.4371	21.5041
		-37.4983	-3.8533	-6.48857	49.1396	-10.9966	-15.4123	49.1396	-10.9966	-15.4123
		58.2884	44.6219	-3.89965	-35.0438	4.55335	-5.2491	-35.0438	4.55335	-5.2491
		-67.1573	27.0386	-6.09833	-23.9832	24.7039	-12.58	-23.9832	24.7039	-12.58
		-20.8079	15.0463	-6.96176	42.7451	41.0517	-51.1178	42.7451	41.0517	-51.1178
		22.3152	47.0311	-6.73429	-4.83528	26.5619	-20.2845	-4.83528	26.5619	-20.2845
		-43.6263	-24.4661	-2.48794	1.66205	-30.843	17.8143	1.66205	-30.843	17.8143
		-37.8769	24.4294	-1.11884	-22.0662	19.9947	-23.3684	-22.0662	19.9947	-23.3684
		30.3235	45.9333	-0.544646	-43.6359	24.1078	-50.9998	-43.6359	24.1078	-50.9998
		-25.2941	4.9507	-3.60175	-32.262	25.381	-9.78989	-32.262	25.381	-9.78989
		40.423	-38.3822	4.26997	12.8509	-2.20335	-27.727	12.8509	-2.20335	-27.727
		-7.28279	41.1746	-1.34256	1.85623	18.2156	51.7669	1.85623	18.2156	51.7669
		-9.52827	-42.6594	-1.47983	-6.16023	18.5994	-31.6913	-6.16023	18.5994	-31.6913
		0.174612	3.50037	-4.67584	-36.2939	36.5722	54.6319	-36.2939	36.5722	54.6319
		-60.4117	-8.58504	1.7556	18.9379	18.6168	19.2548	18.9379	18.6168	19.2548
		34.6552	-43.7387	-2.64311	-27.6846	53.1698	-37.7824	-27.6846	53.1698	-37.7824
		2.98105	-0.807646	-5.49191	27.1723	-16.9862	-34.9791	27.1723	-16.9862	-34.9791
		-56.1229	-49.7716	-2.16347	27.8662	-5.09277	19.1194	27.8662	-5.09277	19.1194
		32.525	-45.5201	-3.20165	-43.5834	-21.1537	47.1785	-43.5834	-21.1537	47.1785
		14.1314	22.6573	-2.57285	26.6456	-2.83417	56.9305	26.6456	-2.83417	56.9305
		-50.5528	-57.9078	6.28799	-12.9611	42.7408	4.78218	-12.9611	42.7408	4.78218
		29.2094	13.6539	-0.78015	4.35219	4.08396	10.1577	4.35219	4.08396	10.1577
		46.6555	7.58667	-1.36752	11.6674	-34.028	57.3584	11.6674	-34.028	57.3584
		-6.93144	0.137787	-6.7424	-37.3769	-3.30034	5.01325	-37.3769	-3.30034	5.01325
		2.06509	-21.3033	-2.01103	-13.5416	-6.0582	8.05424	-13.5416	-6.0582	8.05424
		30.174	35.6364	-2.60616	23.1276	-26.3722	-38.5573	23.1276	-26.3722	-38.5573
		32.7954	-37.2775	4.15285	24.4089	-17.9701	-37.9092	24.4089	-17.9701	-37.9092
		16.1244	-49.5237	-4.33812	9.48234	-16.0207	-20.5703	9.48234	-16.0207	-20.5703
		-2.88752	10.5139	-5.06036	-29.1777	11.7978	-12.401	-29.1777	11.7978	-12.401
		30.2427	-52.2362	-4.77023	-41.1025	51.3972	33.3565	-41.1025	51.3972	33.3565
		35.2567	-49.0361	-2.19666	31.884	7.69974	41.8917	31.884	7.69974	41.8917
		-62.4553	-39.3427	4.26379	6.98011	-21.9264	42.1651	6.98011	-21.9264	42.1651
		-54.0541	-57.9547	1.84981	-13.2892	29.0749	-13.4263	-13.2892	29.0749	-13.4263
		43.0936	-15.602	4.5512	26.1134	-8.14866	40.5179	26.1134	-8.14866	40.5179
		16.3772	-8.33586	-2.78997	26.9153	-24.5274	-38.6298	26.9153	-24.5274	-38.6298
		-9.12819	2.37284	-3.03758	-11.9907	28.8739	22.7259	-11.9907	28.8739	22.7259
		-29.7998	-7.2122	-4.27835	25.7182	-30.9214	20.6667	25.7182	-30.9214	20.6667
		42.4738	-60.8733	4.93787	-47.1116	12.2847	37.3047	-47.1116	12.2847	37.3047
		-56.5473	-3.96756	-4.73474	34.9062	30.9231	53.7484	34.9062	30.9231	53.7484
		16.8359	-55.2359	-1.00562	-19.7671	-0.571613	52.6444	-19.7671	-0.571613	52.6444
		30.7191	46.1684	-4.23052	15.6877	-40.3467	32.5833	15.6877	-40.3467	32.5833
		-61.9088	13.4743	-0.46182	1.95795	-16.6901	-38.8885	1.95795	-16.6901	-38.8885
		-62.241	15.7089	-1.39415	11.4549	34.6851	53.3474	11.4549	34.6851	53.3474
		4.01106	31.0354	-5.92586	14.5367	-12.2262	7.84724	14.5367	-12.2262	7.84724
		-44.1498	-52.8345	-2.88864	37.9698	0.613227	53.7527	37.9698	0.613227	53.7527
		49.0134	31.3545	5.71033	33.9387	43.6347	47.6826	33.9387	43.6347	47.6826
		-3.90328	-30.3473	-6.20958	45.6338	-22.0512	50.3611	45.6338	-22.0512	50.3611
		31.7527	-46.7208	-5.00171	38.5065	26.8786	-19.5918	38.5065	26.8786	-19.5918
		11.3304	-13.3059	-4.84679	26.6186	4.84918	38.8405	26.6186	4.84918	38.8405
		-18.4848	28.665	-4.73756	25.0286	-22.9024	-15.1577	25.0286	-22.9024	-15.1577
		-46.8316	-64.0439	6.16779	49.195	-41.9351	-39.3647	49.195	-41.9351	-39.3647
		37.2428	-22.7176	-4.00494	25.7667	-28.2932	-22.7422	25.7667	-28.2932	-22.7422
		-3.86682	14.8522	-4.42311	24.9539	9.58952	52.0898	24.9539	9.58952	52.0898
		-18.7771	0.234324	-6.00925	32.9087	1.14862	-25.2573	32.9087	1.14862	-25.2573
		-69.6122	-40.2004	-6.21676	-6.07517	31.1255	15.9298	-6.07517	31.1255	15.9298
		8.84336	20.9632	-5.21285	-2.08604	-0.154151	14.2664	-2.08604	-0.154151	14.2664
		-25.3761	-30.0673	-7.49435	32.1707	21.7348	-13.6215	32.1707	21.7348	-13.6215
		-36.9438	52.274	-6.8559	26.7756	35.4447	43.04	26.7756	35.4447	43.04
		-64.2155	76.0789	-4.29216	46.8135	-6.38219	46.6939	46.8135	-6.38219	46.6939
		-22.6376	-44.0652	-7.61391	19.0083	34.4207	63.8189	19.0083	34.4207	63.8189
		31.4191	72.4612	-5.57909	-37.2081	41.0571	1.70803	-37.2081	41.0571	1.70803
		55.1718	51.5484	-7.16075	38.421	44.6113	-18.8147	38.421	44.6113	-18.8147
		-69.7966	77.0569	7.61424	43.4705	-18.5275	-21.4362	43.4705	-18.5275	-21.4362
		-7.08715	-17.2379	-5.55943	30.1408	-12.0788	43.3408	30.1408	-12.0788	43.3408
		-38.2308	55.5001	-5.53426	-10.905	36.8438	29.8032	-10.905	36.8438	29.8032
		-71.9132	69.7349	-0.0762516	6.59712	-26.9789	34.8486	6.59712	-26.9789	34.8486
		16.1177	30.6728	-0.146427	29.4182	40.9722	-12.9087	29.4182	40.9722	-12.9087
		-35.3537	2.87238	-0.268598	17.6468	39.3894	12.656	17.6468	39.3894	12.656
		46.6752	74.0605	2.37991	10.9772	-21.4464	20.7811	10.9772	-21.4464	20.7811
		-43.7163	68.1962	0.0954754	29.6065	37.1504	-12.9916	29.6065	37.1504	-12.9916
		47.6489	81.7301	1.6029	-8.02297	-28.6002	-9.64037	-8.02297	-28.6002	-9.64037
		18.2273	-27.0531	-5.09773	39.6204	25.8226	52.5865	39.6204	25.8226	52.5865
		26.964	9.66149	-5.33373	-9.27663	32.8815	47.199	-9.27663	32.8815	47.199
		-46.6576	74.8957	-3.66624	9.47969	32.6387	49.7408	9.47969	32.6387	49.7408
		-39.8499	13.6826	-5.44186	-8.51922	-13.2448	12.8447	-8.51922	-13.2448	12.8447
		-35.2522	15.6771	-4.62987	27.8937	-25.2094	-8.82794	27.8937	-25.2094	-8.82794
		52.8012	63.7138	-1.95925	5.61489	50.3787	28.9158	5.61489	50.3787	28.9158
		-45.9941	54.469	-5.73843	-28.8048	-9.04799	-39.9658	-28.8048	-9.04799	-39.9658
		26.9672	-29.496	-4.39174	-19.9332	-20.216	19.6545	-19.9332	-20.216	19.6545
		-50.2874	4.08526	-3.81563	25.5757	27.3945	-10.6138	25.5757	27.3945	-10.6138
		20.5737	66.1614	-3.05975	-36.3358	24.8971	21.6078	-36.3358	24.8971	21.6078
		49.0702	4.12861	-3.84263	8.93551	-17.5247	49.262	8.93551	-17.5247	49.262
		-59.9555	23.682	-2.31306	3.18576	-23.0236	14.4823	3.18576	-23.0236	14.4823
		34.3461	39.5789	-4.57516	-2.80589	0.77318	-17.1442	-2.80589	0.77318	-17.1442
		-31.9985	34.0727	-4.82606	-11.6779	53.7666	20.231	-11.6779	53.7666	20.231
		-34.8511	-39.5451	15.4693	15.4862	2.15305	-11.2471	15.4862	2.15305	-11.2471
		40.0421	20.3151	13.4854	-23.9958	37.4005	-4.7769	-23.9958	37.4005	-4.7769
		-41.7393	32.7198	14.632	19.0003	-32.4386	-8.52829	19.0003	-32.4386	-8.52829
		-65.2523	87.5732	12.9343	26.9474	46.5583	48.6983	26.9474	46.5583	48.6983
		25.7673	58.0732	-2.48226	-41.1587	49.131	8.22506	-41.1587	49.131	8.22506
		12.8362	75.6739	-4.65588	-38.0216	-40.1327	-11.7706	-38.0216	-40.1327	-11.7706
		-57.9478	88.9633	-1.55907	-35.2351	28.4054	-48.7034	-35.2351	28.4054	-48.7034
		30.8195	84.1271	-5.615	-38.7502	45.9336	43.9959	-38.7502	45.9336	43.9959
		-26.8918	-4.73978	-5.5423	31.2705	56.4731	46.6491	31.2705	56.4731	46.6491
		-58.4409	25.0465	-5.85003	12.1939	7.17997	-43.0889	12.1939	7.17997	-43.0889
		-73.4083	-50.8083	-3.008	22.5665	6.4089	7.20312	22.5665	6.4089	7.20312
		-69.3523	32.9609	-5.56342	43.2338	10.9139	-34.0215	43.2338	10.9139	-34.0215
		7.83691	-4.55456	-6.23858	-37.5691	-42.9117	-46.2202	-37.5691	-42.9117	-46.2202
		27.5181	49.5728	-6.64138	-3.5125	50.4809	25.1018	-3.5125	50.4809	25.1018
		-22.8688	40.3562	-5.25656	17.1993	-9.24521	1.1119	17.1993	-9.24521	1.1119
		3.01013	-27.2874	-6.29616	36.3364	-25.5461	-25.1218	36.3364	-25.5461	-25.1218
		-20.6557	-30.416	-5.42103	21.8425	-35.5663	42.1781	21.8425	-35.5663	42.1781
		-14.5258	37.8472	-5.88856	34.4898	30.0752	50.0359	34.4898	30.0752	50.0359
		2.08274	88.4019	-5.60071	-35.4674	-35.7385	-25.6605	-35.4674	-35.7385	-25.6605
		6.69443	18.1706	-5.35672	-33.7727	-39.6134	26.1524	-33.7727	-39.6134	26.1524
		25.8908	73.7488	-6.69141	23.5084	3.77283	-4.82123	23.5084	3.77283	-4.82123
		-13.2218	61.5565	-5.38979	-22.5394	-35.0987	-45.737	-22.5394	-35.0987	-45.737
		23.5998	58.3549	-3.23137	-5.02935	48.5962	27.4516	-5.02935	48.5962	27.4516
		28.9414	83.8523	-5.37736	8.05209	1.27514	5.56	8.05209	1.27514	5.56
		-56.5914	-3.4603	-6.06106	0.50978	-33.3335	-54.2365	0.50978	-33.3335	-54.2365
		19.2789	0.27368	-5.69023	17.1556	40.9587	43.7089	17.1556	40.9587	43.7089
		30.4019	75.1346	-6.04396	-48.9174	40.7354	-54.9014	-48.9174	40.7354	-54.9014
		-32.2005	19.0621	-6.30863	11.6028	8.80483	-7.79395	11.6028	8.80483	-7.79395
		-72.7244	48.5607	-5.83441	49.9443	-25.5176	-55.6984	49.9443	-25.5176	-55.6984
		18.6926	-5.44888	-5.58611	-30.7736	40.3004	-15.0212	-30.7736	40.3004	-15.0212
		7.48755	39.9204	-5.66486	-16.4249	17.2599	-27.7988	-16.4249	17.2599	-27.7988
		22.1561	-26.8623	-4.26008	-28.5196	-32.1634	-2.21916	-28.5196	-32.1634	-2.21916
		-69.0732	46.8323	-4.45444	-24.06	41.7945	-11.7888	-24.06	41.7945	-11.7888
		16.7797	26.3045	-4.71455	-45.8165	58.9754	-50.3679	-45.8165	58.9754	-50.3679
		-28.9248	-8.35583	-5.74924	5.18384	11.5324	10.3139	5.18384	11.5324	10.3139
		-9.67446	10.3855	-4.25323	-30.0763	53.4866	19.8026	-30.0763	53.4866	19.8026
		-79.1723	27.0704	-2.67721	-1.97212	5.60701	-5.95159	-1.97212	5.60701	-5.95159
		-0.797712	27.4624	-5.67951	-26.3313	6.63637	-48.0359	-26.3313	6.63637	-48.0359
		-51.9631	-16.8373	-7.00512	31.0883	28.9503	-43.6064	31.0883	28.9503	-43.6064
		-71.8375	-7.78288	-5.63644	1.24948	-23.8471	-49.8643	1.24948	-23.8471	-49.8643
		-7.97776	3.15888	-6.68135	-34.3094	-24.5157	-8.60298	-34.3094	-24.5157	-8.60298
		-67.4326	33.2176	-4.21287	-30.4876	46.1709	41.1196	-30.4876	46.1709	41.1196
		23.2482	21.7292	-5.85742	-28.9214	42.7533	-30.5293	-28.9214	42.7533	-30.5293
		-68.4731	6.33503	-5.90075	41.7738	30.2206	-21.2384	41.7738	30.2206	-21.2384
		21.9658	-0.494494	-6.32525	21.4096	45.9403	24.9138	21.4096	45.9403	24.9138
		-63.0327	-28.6351	-4.90048	36.2156	27.5682	-45.8232	36.2156	27.5682	-45.8232
		-75.9803	67.873	-2.24348	0.208219	30.008	12.6498	0.208219	30.008	12.6498
		-81.0137	4.99581	-5.48867	17.7087	-5.36588	51.0179	17.7087	-5.36588	51.0179
		14.9055	17.6764	-6.10142	-28.6677	-0.411379	-33.6364	-28.6677	-0.411379	-33.6364
		-84.8221	72.9916	-3.96001	37.7672	22.5119	-33.5724	37.7672	22.5119	-33.5724
		-1.84072	-33.8981	-5.1591	-44.5234	51.8543	-0.509482	-44.5234	51.8543	-0.509482
		30.0976	32.3342	-5.87758	4.0518	36.1869	2.98542	4.0518	36.1869	2.98542
		-75.3938	47.2394	-5.60089	4.97217	-34.1375	22.3502	4.97217	-34.1375	22.3502
		-29.2915	12.1338	-5.62641	-1.98482	31.711	-43.9752	-1.98482	31.711	-43.9752
		-87.7931	71.877	-5.12053	38.6122	-43.0011	-49.3925	38.6122	-43.0011	-49.3925
		-85.3043	5.6042	-6.8843	-2.65689	-1.28702	-24.1897	-2.65689	-1.28702	-24.1897
		14.8678	-9.57047	-5.83942	32.8872	10.4694	-53.2946	32.8872	10.4694	-53.2946
		2.36771	84.2141	-5.81082	-2.71556	21.5297	-25.0684	-2.71556	21.5297	-25.0684
		-20.2944	32.8446	-6.24668	4.82371	-19.6817	-12.2117	4.82371	-19.6817	-12.2117
		64.3559	-0.701567	-5.93412	44.4412	3.38443	-7.09069	44.4412	3.38443	-7.09069
		16.1683	17.1212	-6.12993	35.2184	-24.2152	-47.9289	35.2184	-24.2152	-47.9289
		-42.8706	26.8745	-8.11737	-42.7193	2.41593	38.0072	-42.7193	2.41593	38.0072
		45.4287	-48.6378	-8.34667	40.9191	-42.0101	-46.1918	40.9191	-42.0101	-46.1918
		-12.2463	-4.39885	-7.73906	-5.7456	2.88951	-18.7798	-5.7456	2.88951	-18.7798
		-41.5991	-2.28871	-9.67878	-3.77136	-42.0261	-32.5665	-3.77136	-42.0261	-32.5665
		19.4531	-35.4854	-5.68243	-23.2325	32.4811	0.129046	-23.2325	32.4811	0.129046
		30.2947	-2.93309	-9.11122	-2.00377	56.8974	-47.1988	-2.00377	56.8974	-47.1988
		-19.6475	-4.44077	22.2699	50.889	12.5541	-33.4684	50.889	12.5541	-33.4684
		74.9591	24.2109	24.4705	2.97641	-16.7685	-3.05167	2.97641	-16.7685	-3.05167
		81.0023	-18.1769	20.9867	-19.0665	-6.42453	8.31711	-19.0665	-6.42453	8.31711
		-35.964	14.0366	-4.01248	-26.5457	56.0442	-49.7325	-26.5457	56.0442	-49.7325
		-46.3362	17.2687	-3.57067	-19.8031	-8.15187	10.8045	-19.8031	-8.15187	10.8045
		3.84779	-37.0575	-4.02376	23.9335	24.0001	51.1211	23.9335	24.0001	51.1211
		-40.5707	-1.18582	-4.07381	15.3813	10.4511	-29.5102	15.3813	10.4511	-29.5102
		51.0089	-42.3853	-2.18223	-13.1511	-23.5204	19.9642	-13.1511	-23.5204	19.9642
		26.6846	23.5901	-4.02981	1.84243	-3.12454	16.8566	1.84243	-3.12454	16.8566
		-33.1151	-44.1529	-4.04392	29.149	54.9489	-55.0227	29.149	54.9489	-55.0227
		9.58589	17.3873	-4.43002	26.4744	3.00163	-14.9062	26.4744	3.00163	-14.9062
		-42.9126	9.52313	-5.8193	-25.5283	-12.101	-5.91662	-25.5283	-12.101	-5.91662
		12.3245	-30.4874	-8.84209	1.22508	-19.9149	-39.3968	1.22508	-19.9149	-39.3968
		-32.2902	14.8229	-5.34031	18.4876	17.9563	38.1978	18.4876	17.9563	38.1978
		-53.7153	52.4248	-9.41458	-12.1931	-11.5574	3.6499	-12.1931	-11.5574	3.6499
		-34.749	1.93887	-8.993	-22.626	-10.8794	-6.08107	-22.626	-10.8794	-6.08107
		51.7006	-43.4101	-6.9907	-29.1375	-37.3324	-54.1864	-29.1375	-37.3324	-54.1864
		34.101	18.8825	-5.99526	-28.7896	56.5511	-52.9816	-28.7896	56.5511	-52.9816
		7.15353	23.0976	-8.05445	9.25584	11.0291	-28.3549	9.25584	11.0291	-28.3549
		11.8851	-29.7819	-8.67704	-20.8004	-5.09337	-30.4392	-20.8004	-5.09337	-30.4392
		59.7204	-48.3297	-3.76118	29.536	25.2725	-56.1734	29.536	25.2725	-56.1734
		16.0207	-21.6397	-9.31925	32.7143	-25.6034	-57.9786	32.7143	-25.6034	-57.9786
		6.68319	1.17077	-4.69513	5.56356	-6.72543	-1.28144	5.56356	-6.72543	-1.28144
		-18.7892	-22.0002	-4.49136	-14.7993	-21.4718	10.2865	-14.7993	-21.4718	10.2865
		78.8676	-65.8748	-0.659329	0.369032	-4.49371	-25.2964	0.369032	-4.49371	-25.2964
		-1.10599	-8.36847	-3.85195	-20.8698	-7.95162	-2.63966	-20.8698	-7.95162	-2.63966
		69.4118	21.7726	-3.15089	0.257527	-11.5509	21.8609	0.257527	-11.5509	21.8609
		-5.67959	-19.7319	-4.13838	6.90032	-3.31935	-32.8537	6.90032	-3.31935	-32.8537
		39.6448	-42.1605	-3.90775	18.6165	-18.618	9.86323	18.6165	-18.618	9.86323
		54.2816	-68.7268	0.752069	38.8002	54.5487	-47.9932	38.8002	54.5487	-47.9932
		100.715	-56.9327	-3.71481	-56.4373	42.3049	-50.5558	-56.4373	42.3049	-50.5558
		-9.65062	0.0336539	-2.207	34.7821	28.6758	-50.3275	34.7821	28.6758	-50.3275
		11.8827	-27.2923	-3.99472	-19.518	-6.41951	-20.3865	-19.518	-6.41951	-20.3865
		-5.0907	-20.9431	-3.45003	7.98036	13.9106	-15.8116	7.98036	13.9106	-15.8116
		80.7955	-15.4664	-1.49899	-0.889059	-10.7767	31.2086	-0.889059	-10.7767	31.2086
		53.1801	33.5028	-2.31006	-10.0203	-13.0346	-30.4612	-10.0203	-13.0346	-30.4612
		86.0993	-63.1911	-0.0306859	12.8081	33.2753	47.1754	12.8081	33.2753	47.1754
		21.7944	-10.6973	-3.6641	-20.9791	-4.05016	2.17732	-20.9791	-4.05016	2.17732
		-9.13922	29.931	-2.33943	9.13664	0.994634	-41.977	9.13664	0.994634	-41.977
		14.8657	18.1374	-10.4392	-35.0274	-16.5284	-57.217	-35.0274	-16.5284	-57.217
		-8.47511	-39.1497	-7.30405	32.5995	37.4764	-57.5282	32.5995	37.4764	-57.5282
		27.8499	-36.0287	-6.1805	-26.7786	-28.7449	0.609908	-26.7786	-28.7449	0.609908
		28.5741	-34.3309	-5.97742	11.0952	-18.199	-55.0668	11.0952	-18.199	-55.0668
		-7.21146	-41.7013	-6.37129	-9.17522	1.19546	27.6048	-9.17522	1.19546	27.6048
		-18.2989	27.6095	-7.91409	5.43244	-9.57156	-28.8178	5.43244	-9.57156	-28.8178
		1.34114	-4.95368	-5.27378	-42.9162	49.2571	-49.9334	-42.9162	49.2571	-49.9334
		20.9864	-36.5375	-6.95988	44.4974	28.278	-36.389	44.4974	28.278	-36.389
		-28.4981	-14.6131	-6.57917	-16.4739	-6.0914	7.07923	-16.4739	-6.0914	7.07923
		45.791	29.7208	-5.30399	-44.1053	28.1018	-37.9032	-44.1053	28.1018	-37.9032
		-16.4132	-15.78	-7.56135	2.36684	4.06026	21.3813	2.36684	4.06026	21.3813
		15.552	-0.589254	-6.94117	38.0222	50.0356	-43.8607	38.0222	50.0356	-43.8607
		3.46175	7.97873	-6.45648	-33.342	40.496	10.2138	-33.342	40.496	10.2138
		35.122	-26.4295	-6.13727	3.29749	25.2426	34.2328	3.29749	25.2426	34.2328
		-13.95	40.9558	-6.14781	-6.19772	11.6147	-5.83958	-6.19772	11.6147	-5.83958
		53.2392	48.4225	-6.31024	40.1351	30.1457	-53.0212	40.1351	30.1457	-53.0212
		0.685798	21.9987	-7.179	6.28287	-5.92481	-39.9869	6.28287	-5.92481	-39.9869
		15.592	25.8458	-4.87746	27.5146	18.3786	28.5256	27.5146	18.3786	28.5256
		-26.0894	-4.75359	-5.6565	-44.2424	-27.8442	-22.8511	-44.2424	-27.8442	-22.8511
		-40.473	35.7333	-5.67083	0.6494	-30.4115	43.174	0.6494	-30.4115	43.174
		-45.8605	48.6377	-6.70402	33.224	22.0545	-42.5961	33.224	22.0545	-42.5961
		45.8893	41.9635	-3.44398	-8.25314	-15.2407	37.233	-8.25314	-15.2407	37.233
		8.16028	27.7375	-5.00759	-35.23	2.24762	-63.9037	-35.23	2.24762	-63.9037
		31.4882	-35.6727	-3.28792	-29.9976	6.46895	-65.0591	-29.9976	6.46895	-65.0591
		-53.6431	48.0248	-5.99068	-3.12592	59.5233	-52.7627	-3.12592	59.5233	-52.7627
		20.3539	-36.7843	-3.01716	47.7197	42.3992	-61.1526	47.7197	42.3992	-61.1526
		-11.0363	-40.7647	-6.24831	43.7525	32.9017	-68.9824	43.7525	32.9017	-68.9824
		15.4605	43.4382	-7.62436	14.1725	15.892	-67.0039	14.1725	15.892	-67.0039
		-37.3962	3.06865	-7.67902	33.2933	27.044	-68.1717	33.2933	27.044	-68.1717
		14.8116	39.3174	-9.19705	-47.557	-13.6946	-25.1441	-47.557	-13.6946	-25.1441
		39.274	50.0865	-5.51344	-1.05806	-7.72264	25.529	-1.05806	-7.72264	25.529
		-44.1015	4.55573	-8.89028	30.0428	23.3425	24.6895	30.0428	23.3425	24.6895
		23.0628	-29.058	-6.97818	-2.11699	44.5086	-52.3972	-2.11699	44.5086	-52.3972
		-46.3305	-36.5067	-6.84508	11.4716	-19.5932	-48.5505	11.4716	-19.5932	-48.5505
		18.4709	41.0261	-6.62262	33.8229	31.511	9.59216	33.8229	31.511	9.59216
		25.0276	39.3899	-8.4229	12.8071	31.4919	-38.9784	12.8071	31.4919	-38.9784
		30.18	8.53616	-8.91829	-33.0913	-4.44494	-12.3999	-33.0913	-4.44494	-12.3999
		-37.1528	17.0844	-13.2019	13.6006	11.153	-54.8887	13.6006	11.153	-54.8887
		-44.6144	-1.1795	-13.0366	-31.1815	22.9459	13.2081	-31.1815	22.9459	13.2081
		-30.5402	41.1996	-11.7423	-1.79693	28.1984	40.4874	-1.79693	28.1984	40.4874
		18.4848	-40.9561	-5.61134	-44.9198	-21.0772	7.96812	-44.9198	-21.0772	7.96812
		-31.6574	41.5312	-13.8219	9.26571	-9.42822	35.5202	9.26571	-9.42822	35.5202
		-3.57206	-30.3611	-15.5668	35.3191	22.8269	41.89	35.3191	22.8269	41.89
		-2.01577	-21.9396	-16.6716	-15.8007	52.2909	-10.3622	-15.8007	52.2909	-10.3622
		14.766	54.0658	-20.3597	6.6728	15.2142	14.856	6.6728	15.2142	14.856
		-20.4004	4.73915	-17.1248	-22.2266	18.211	-47.9179	-22.2266	18.211	-47.9179
		-2.70532	-37.4346	-17.8346	40.751	-30.9616	-41.665	40.751	-30.9616	-41.665
		22.4061	55.3695	-15.3133	-36.073	13.5386	-12.7665	-36.073	13.5386	-12.7665
		-50.1027	44.2375	-7.40156	36.1258	6.6012	31.5399	36.1258	6.6012	31.5399
		-6.87572	-26.3059	-19.071	53.9549	-46.8466	-30.7365	53.9549	-46.8466	-30.7365
		-47.5665	-25.3985	-18.1358	33.1917	12.4455	-45.7879	33.1917	12.4455	-45.7879
		45.567	-33.859	-13.0247	-46.9656	15.6855	51.7951	-46.9656	15.6855	51.7951
		54.7455	60.0905	-3.91348	-38.0613	-46.7066	-38.8657	-38.0613	-46.7066	-38.8657
		-34.3947	12.1407	-11.0731	13.3749	30.0738	-34.4185	13.3749	30.0738	-34.4185
		5.21251	-26.263	-17.6898	34.9681	40.8944	25.0214	34.9681	40.8944	25.0214
		29.8737	47.8985	-18.3838	-33.1335	6.96355	28.5512	-33.1335	6.96355	28.5512
		-15.8712	41.3742	-12.6671	-49.1762	43.3407	-44.331	-49.1762	43.3407	-44.331
		-46.2542	-38.1736	-11.3222	-14.0096	40.4145	-13.6915	-14.0096	40.4145	-13.6915
		49.4557	15.9972	-16.9113	-34.7638	4.07582	25.7672	-34.7638	4.07582	25.7672
		-38.5759	-10.8849	-17.4881	38.3159	-5.94285	51.5779	38.3159	-5.94285	51.5779
		-22.6705	43.1439	-17.0983	-12.5131	0.844707	10.912	-12.5131	0.844707	10.912
		-33.5464	59.774	-20.2561	16.4258	-3.1359	0.552798	16.4258	-3.1359	0.552798
		-19.4938	-25.6907	-15.6662	19.2902	-45.1437	16.4876	19.2902	-45.1437	16.4876
		-44.0849	-16.4319	-12.2909	21.9601	-3.91151	-40.211	21.9601	-3.91151	-40.211
		28.264	-10.3357	-16.3736	36.6666	-24.8827	6.08077	36.6666	-24.8827	6.08077
		-21.5297	-24.3595	-17.2208	37.6583	9.39334	44.766	37.6583	9.39334	44.766
		4.76813	24.9578	-19.5548	57.7376	-36.6582	-40.415	57.7376	-36.6582	-40.415
		-2.72006	-29.9633	-17.1015	-23.6963	13.3542	57.0621	-23.6963	13.3542	57.0621
		28.0357	-40.9931	-12.9233	50.238	42.8803	-39.0554	50.238	42.8803	-39.0554
		50.9537	33.5171	-11.4214	-7.3482	-20.1123	-15.7083	-7.3482	-20.1123	-15.7083
		18.1769	-10.0645	-13.2017	14.3112	-4.41718	27.1873	14.3112	-4.41718	27.1873
		-24.5949	-36.533	-16.8019	31.09	-9.4551	1.03269	31.09	-9.4551	1.03269
		53.8372	50.6408	-3.6778	-45.3533	15.3914	12.6668	-45.3533	15.3914	12.6668
		24.7691	51.0082	-15.2793	36.0164	38.6814	-0.525228	36.0164	38.6814	-0.525228
		21.4022	51.2567	-18.8894	53.4775	43.5158	-48.348	53.4775	43.5158	-48.348
		-46.6014	-24.6827	-6.69677	-21.5193	18.0119	36.5143	-21.5193	18.0119	36.5143
		42.7419	56.3518	-0.950585	43.3516	50.4716	-41.9734	43.3516	50.4716	-41.9734
		19.0768	57.3628	1.35689	34.5451	52.8339	-1.59932	34.5451	52.8339	-1.59932
		33.5461	48.775	-6.18104	14.609	32.3451	-14.0686	14.609	32.3451	-14.0686
		28.8692	-31.1751	-9.30973	-15.403	-37.0859	-44.7912	-15.403	-37.0859	-44.7912
		-10.6822	6.25148	-7.85821	41.1315	-36.498	-45.9904	41.1315	-36.498	-45.9904
		-34.1381	13.7646	-7.04744	-27.8403	45.8722	-8.37906	-27.8403	45.8722	-8.37906
		43.3144	-41.6436	-6.20579	17.5179	2.06829	-10.1177	17.5179	2.06829	-10.1177
		-27.6122	59.1855	-7.37265	29.8377	43.8856	-53.0434	29.8377	43.8856	-53.0434
		1.23422	-44.1015	-6.9863	-11.6993	-44.0002	-6.162	-11.6993	-44.0002	-6.162
		53.4633	8.16346	-8.25814	30.8729	-12.8134	-10.3279	30.8729	-12.8134	-10.3279
		-7.45976	57.6543	-2.29948	-39.7847	58.2945	-49.9802	-39.7847	58.2945	-49.9802
		2.33311	34.947	-6.88223	-40.2014	49.4101	3.16691	-40.2014	49.4101	3.16691
		24.8189	41.0737	-4.89924	12.4853	5.33052	29.794	12.4853	5.33052	29.794
		45.7248	-18.7059	-6.25063	-25.3239	41.0873	-43.7203	-25.3239	41.0873	-43.7203
		42.6071	-26.9484	-7.08892	-31.1998	-19.9272	16.4468	-31.1998	-19.9272	16.4468
		-44.6648	12.2731	-4.97789	43.7462	32.1995	14.363	43.7462	32.1995	14.363
		10.8949	16.6961	-5.96652	55.6957	56.7858	-50.1429	55.6957	56.7858	-50.1429
		-1.79768	45.638	-10.1346	-0.461085	8.97578	-48.7591	-0.461085	8.97578	-48.7591
		13.2857	54.6057	-1.50673	-6.85365	-37.8677	-30.1125	-6.85365	-37.8677	-30.1125
		-14.6367	18.6538	-10.0378	-25.9309	29.4992	-23.3397	-25.9309	29.4992	-23.3397
		-53.8333	58.518	-5.42868	-23.3081	34.6903	28.2244	-23.3081	34.6903	28.2244
		39.6822	54.2078	-3.74924	44.3942	-21.0081	-23.896	44.3942	-21.0081	-23.896
		-51.0783	-46.0641	1.31826	10.1833	16.1176	-10.0973	10.1833	16.1176	-10.0973
		14.9668	57.0705	-0.885266	1.8015	52.1078	-5.44326	1.8015	52.1078	-5.44326
		-39.107	3.86413	-0.942837	-38.3036	10.1577	-2.73927	-38.3036	10.1577	-2.73927
		-41.3564	11.0866	-9.59936	8.4723	9.16389	-11.2922	8.4723	9.16389	-11.2922
		45.9454	-24.6367	-5.58412	40.1433	42.0894	-12.2822	40.1433	42.0894	-12.2822
		18.6141	57.3881	-2.00345	7.04986	12.8133	-16.7261	7.04986	12.8133	-16.7261
		9.64696	-33.0506	-9.99406	47.0513	47.5538	-29.8857	47.0513	47.5538	-29.8857
		52.3868	57.8377	-1.05573	40.5174	52.5295	-53.6354	40.5174	52.5295	-53.6354
		10.9279	-28.4086	-9.59597	58.5666	-36.9619	-50.9681	58.5666	-36.9619	-50.9681
		-27.5481	52.0523	-6.85579	-42.5238	7.97007	-50.7078	-42.5238	7.97007	-50.7078
		-25.6932	41.1463	-8.39073	-36.0761	10.2027	-24.9962	-36.0761	10.2027	-24.9962
		20.8475	57.6364	-1.50277	-33.4829	-10.3757	-24.2433	-33.4829	-10.3757	-24.2433
		19.4907	12.9146	-4.18073	-47.4155	50.4948	-53.0833	-47.4155	50.4948	-53.0833
		26.7832	50.6189	-5.86592	-3.46539	25.622	-15.373	-3.46539	25.622	-15.373
		16.4118	-23.2505	-6.05962	-16.0427	-31.5842	-23.3291	-16.0427	-31.5842	-23.3291
		31.1498	-31.815	-6.76881	61.4141	-30.6646	-50.4059	61.4141	-30.6646	-50.4059
		6.97501	58.7339	-6.09757	26.2133	-16.6297	5.36167	26.2133	-16.6297	5.36167
		-52.7903	31.7003	-6.57609	-21.6272	-32.2271	-18.8257	-21.6272	-32.2271	-18.8257
		2.62737	6.34941	-7.26921	35.4411	51.092	3.56149	35.4411	51.092	3.56149
		-30.4204	58.272	-7.5654	-29.4998	43.7879	-2.18959	-29.4998	43.7879	-2.18959
		-22.9424	6.71384	-10.3022	-33.651	12.8297	-22.3415	-33.651	12.8297	-22.3415
		41.3852	-1.04846	-5.70523	12.9571	-16.3417	24.7235	12.9571	-16.3417	24.7235
		-14.9806	54.1888	-9.97771	46.6166	-36.7058	-47.0516	46.6166	-36.7058	-47.0516
		-10.8733	-38.5484	-7.12799	-19.0605	-35.1621	9.47309	-19.0605	-35.1621	9.47309
		15.7086	48.0043	-4.44452	6.67188	-0.100402	14.5912	6.67188	-0.100402	14.5912
		-7.81602	-45.5402	-3.52112	39.6794	-27.3055	15.6798	39.6794	-27.3055	15.6798
		-16.6717	-3.77479	-9.20303	44.8783	25.9341	35.2818	44.8783	25.9341	35.2818
		40.291	47.2195	-0.455462	18.6507	-13.795	20.7156	18.6507	-13.795	20.7156
		-52.9478	18.6182	-5.3266	-14.5844	34.3597	-8.44074	-14.5844	34.3597	-8.44074
		17.5759	-21.9464	-8.45026	30.7198	23.0386	24.5419	30.7198	23.0386	24.5419
		8.92907	42.6814	-4.39448	37.5691	30.7409	-2.76476	37.5691	30.7409	-2.76476
		-5.60913	52.2114	-6.75544	18.0873	37.3497	-43.5369	18.0873	37.3497	-43.5369
		39.2935	36.9911	-6.04644	-8.69697	45.5184	8.79783	-8.69697	45.5184	8.79783
		-21.4283	-44.0412	0.125049	-11.019	34.4677	-23.1517	-11.019	34.4677	-23.1517
		38.0691	-48.5253	-3.32117	40.7959	31.8306	12.7593	40.7959	31.8306	12.7593
		4.96026	-0.878544	-9.21491	-25.7324	25.4165	23.8932	-25.7324	25.4165	23.8932
		-32.3103	19.5345	-6.58311	1.13403	8.97203	6.82012	1.13403	8.97203	6.82012
		55.5951	36.1976	-5.64714	-41.6922	-29.5609	-8.17222	-41.6922	-29.5609	-8.17222
		33.2653	15.7781	-4.95808	35.946	45.9765	-36.8581	35.946	45.9765	-36.8581
		-20.1369	56.1083	-9.03892	-39.1779	2.04608	-42.3303	-39.1779	2.04608	-42.3303
		3.00182	-36.9555	-5.43802	30.5024	32.68	-2.88909	30.5024	32.68	-2.88909
		-39.7126	38.1524	-3.32514	10.3948	19.8656	-50.0233	10.3948	19.8656	-50.0233
		6.11365	-35.2404	-5.38067	-18.057	-33.4782	-9.87671	-18.057	-33.4782	-9.87671
		-44.0779	-27.7765	-6.5589	-36.6902	-45.191	-48.6092	-36.6902	-45.191	-48.6092
		-2.34134	-39.9213	-4.7177	-1.86311	25.902	-28.6115	-1.86311	25.902	-28.6115
		-34.6629	-6.31187	-5.99457	-3.44116	-7.56556	12.301	-3.44116	-7.56556	12.301
		-11.6627	-7.63739	-6.00483	-0.231529	-22.9196	-5.76565	-0.231529	-22.9196	-5.76565
		-2.88597	-13.9542	-6.15278	-24.2508	-40.8802	-25.3258	-24.2508	-40.8802	-25.3258
		13.543	40.7925	-6.31219	29.1949	-36.7189	-50.8413	29.1949	-36.7189	-50.8413
		17.25	25.9999	-3.76084	-1.48237	-33.7737	-38.3786	-1.48237	-33.7737	-38.3786
		-44.8103	-31.1257	-6.61052	-7.1013	-31.8357	19.1848	-7.1013	-31.8357	19.1848
		34.2179	43.2109	-0.225018	7.54721	42.7874	26.1307	7.54721	42.7874	26.1307
		-43.51	30.3834	-0.21011	-38.9329	-41.8691	-51.5721	-38.9329	-41.8691	-51.5721
		4.78423	-8.66107	-3.68158	-27.6947	-28.1379	30.1358	-27.6947	-28.1379	30.1358
		7.68061	32.6446	-3.7459	-54.8505	41.5897	-58.9039	-54.8505	41.5897	-58.9039
		-56.0983	43.6461	0.882755	-21.7085	-50.3948	-44.3151	-21.7085	-50.3948	-44.3151
		49.6049	-20.0425	-0.51441	-41.0009	36.9236	-44.8107	-41.0009	36.9236	-44.8107
		-55.6026	4.97342	-4.52222	37.3495	42.2366	-42.9821	37.3495	42.2366	-42.9821
		5.03223	-34.646	-5.48628	-10.7438	-15.7684	-0.756669	-10.7438	-15.7684	-0.756669
		23.1217	-25.6939	-6.5671	23.5667	19.2786	38.6224	23.5667	19.2786	38.6224
		1.74203	45.004	-6.32559	-24.5022	6.71842	9.43481	-24.5022	6.71842	9.43481
		-18.8309	13.9149	-8.38632	47.8713	-39.1026	-33.1953	47.8713	-39.1026	-33.1953
		50.3731	-25.1067	-2.31545	-22.1816	-42.8279	-34.9657	-22.1816	-42.8279	-34.9657
		48.9585	54.3877	-3.59372	-4.67181	-41.592	26.7991	-4.67181	-41.592	26.7991
		28.1937	16.6668	-6.40262	-4.36028	28.0021	-4.22239	-4.36028	28.0021	-4.22239
		28.863	18.3376	-4.75924	5.39874	-35.2621	-35.6297	5.39874	-35.2621	-35.6297
		33.5448	50.0173	-2.65474	41.9415	-27.002	-28.8541	41.9415	-27.002	-28.8541
		32.7854	39.6894	-2.97339	-36.8357	32.3918	-25.7242	-36.8357	32.3918	-25.7242
		34.6887	47.6143	0.563583	9.00751	27.5914	-14.817	9.00751	27.5914	-14.817
		43.887	36.26	-1.17914	-23.7123	-42.8546	-33.2195	-23.7123	-42.8546	-33.2195
		-9.44162	-47.9788	-2.42677	43.4076	-19.1869	-15.7185	43.4076	-19.1869	-15.7185
		53.0089	62.1095	5.71995	-37.9268	-15.0405	35.1098	-37.9268	-15.0405	35.1098
		46.3409	12.6289	-0.0450022	24.642	-13.4721	-35.2292	24.642	-13.4721	-35.2292
		-50.6486	-26.1142	-4.66555	2.44226	-29.8272	28.7017	2.44226	-29.8272	28.7017
		51.6207	59.6357	1.50442	-24.2838	-37.1343	-52.3286	-24.2838	-37.1343	-52.3286
		-42.8565	-28.5123	-2.07894	8.66409	51.1748	18.8294	8.66409	51.1748	18.8294
		21.045	54.7121	-0.235554	44.3494	24.5705	-34.1617	44.3494	24.5705	-34.1617
		-1.20889	46.0622	-3.34394	-31.2441	-24.5818	-36.964	-31.2441	-24.5818	-36.964
		-44.9229	-19.483	-2.35016	5.85587	38.8926	19.0768	5.85587	38.8926	19.0768
		44.7521	-12.005	-2.47024	-19.4514	-29.784	29.0787	-19.4514	-29.784	29.0787
		-8.25199	-10.9049	-5.52519	36.4153	-28.7784	-52.4143	36.4153	-28.7784	-52.4143
		2.36991	-20.928	-4.22871	-20.0234	-2.4955	38.1365	-20.0234	-2.4955	38.1365
		38.4592	25.5266	-1.71535	49.2161	39.2691	-50.1191	49.2161	39.2691	-50.1191
		49.3541	32.4832	-0.365449	-17.0206	44.6052	-28.2268	-17.0206	44.6052	-28.2268
		41.9207	9.97439	-5.73997	-18.8467	36.5697	26.3989	-18.8467	36.5697	26.3989
		-52.1748	14.6128	-3.49508	-8.66654	21.1251	-32.3582	-8.66654	21.1251	-32.3582
		44.7885	0.0797361	-2.12718	-8.00126	19.0317	15.9848	-8.00126	19.0317	15.9848
		45.7254	56.9515	3.06374	8.50765	2.79666	-15.6688	8.50765	2.79666	-15.6688
		42.2925	8.00508	-7.22567	-25.3382	-1.22504	-4.83083	-25.3382	-1.22504	-4.83083
		-34.1907	-37.3497	-1.56026	51.102	-5.42802	-34.8439	51.102	-5.42802	-34.8439
		41.7901	-2.21875	-5.82807	29.8413	46.6416	-34.6695	29.8413	46.6416	-34.6695
		42.7459	61.1064	2.05008	14.4187	51.4505	34.4996	14.4187	51.4505	34.4996
		10.6665	49.706	-0.455143	-25.5075	-31.7408	-26.0338	-25.5075	-31.7408	-26.0338
		39.1831	14.388	-4.48097	-1.29633	33.15	17.1453	-1.29633	33.15	17.1453
		-4.5141	4.28646	-6.02265	40.5059	42.3917	-30.225	40.5059	42.3917	-30.225
		-17.3758	-44.9893	-1.22414	-5.22342	-3.80971	-36.2821	-5.22342	-3.80971	-36.2821
		44.9635	-15.5007	-0.213334	-11.9913	31.4274	-8.45982	-11.9913	31.4274	-8.45982
		51.2508	41.9222	0.117733	30.7291	15.9911	-16.644	30.7291	15.9911	-16.644
		41.1297	-27.0744	2.23806	20.1199	48.5334	-45.8898	20.1199	48.5334	-45.8898
		-22.5111	33.9875	-3.43587	-17.8575	-12.0687	-12.7183	-17.8575	-12.0687	-12.7183
		-28.909	-38.5328	-2.12161	42.3613	55.7889	10.5998	42.3613	55.7889	10.5998
		-59.3211	14.0358	-4.60907	45.0648	41.1023	-19.5237	45.0648	41.1023	-19.5237
		4.72378	-44.9131	-2.62519	-11.1914	-7.85823	-36.6802	-11.1914	-7.85823	-36.6802
		-14.4603	8.85008	-6.83525	2.54628	46.6284	-5.40099	2.54628	46.6284	-5.40099
		5.43506	-24.181	-0.949195	22.5583	47.0801	-15.6838	22.5583	47.0801	-15.6838
		20.2724	48.0184	-3.79686	45.962	52.0501	-56.2344	45.962	52.0501	-56.2344
		-30.0592	33.0784	-8.44015	37.9405	-18.3404	-43.6705	37.9405	-18.3404	-43.6705
		38.0295	19.2818	-3.79803	42.6223	-5.18261	-16.8335	42.6223	-5.18261	-16.8335
		14.7157	17.3991	-4.38007	43.749	-5.77765	-17.2453	43.749	-5.77765	-17.2453
		-56.7961	-16.1966	-2.77205	-25.2166	-16.9042	-5.19444	-25.2166	-16.9042	-5.19444
		27.7775	-26.5917	0.451076	28.4097	-0.0135503	-27.4611	28.4097	-0.0135503	-27.4611
		-27.9437	-44.0444	2.00881	-10.8601	-10.7501	-57.895	-10.8601	-10.7501	-57.895
		24.2193	4.07713	-6.73695	42.9627	-22.4766	-48.0931	42.9627	-22.4766	-48.0931
		-46.7079	5.46864	-4.26098	-11.7851	57.5364	-13.0036	-11.7851	57.5364	-13.0036
		44.5695	52.5388	0.544936	-2.93026	-9.86496	-4.65891	-2.93026	-9.86496	-4.65891
		43.1397	-40.2784	-0.141941	-36.1579	-38.5168	-57.9002	-36.1579	-38.5168	-57.9002
		-50.4584	-6.17737	1.18862	41.5426	42.0083	18.6103	41.5426	42.0083	18.6103
		-22.2599	-32.3175	-2.71518	-41.2811	59.9376	-53.5836	-41.2811	59.9376	-53.5836
		56.5253	-2.63909	-2.2753	21.2922	-1.5921	-21.2673	21.2922	-1.5921	-21.2673
		-7.20314	56.3156	0.296466	-38.6887	13.2941	-26.5207	-38.6887	13.2941	-26.5207
		-32.6806	46.3033	-2.37446	34.9715	-2.2638	-58.3831	34.9715	-2.2638	-58.3831
		44.8326	49.2568	-1.03218	-33.25	13.6932	3.05838	-33.25	13.6932	3.05838
		27.9711	40.926	-7.26227	6.31242	61.455	-55.476	6.31242	61.455	-55.476
		13.1306	13.4168	-3.29091	12.9473	62.6678	8.49495	12.9473	62.6678	8.49495
		58.944	41.1108	-4.18557	45.773	54.6036	-50.9059	45.773	54.6036	-50.9059
		-0.356488	58.2424	-13.2173	-6.87918	-8.35696	-36.314	-6.87918	-8.35696	-36.314
		5.4758	-40.2088	-7.86859	-12.7676	-18.8553	1.8775	-12.7676	-18.8553	1.8775
		-0.975061	-36.4762	-9.42352	-7.13556	-13.5863	-5.59942	-7.13556	-13.5863	-5.59942
		-20.1407	28.7878	-8.04487	-43.5313	-11.3534	-58.9773	-43.5313	-11.3534	-58.9773
		51.7798	63.1066	-8.13031	-33.9492	8.63579	-2.92778	-33.9492	8.63579	-2.92778
		-52.2863	-23.3274	-5.83017	8.56837	63.2648	3.22613	8.56837	63.2648	3.22613
		-36.848	62.5631	-7.85199	-21.0218	-4.91759	-8.94228	-21.0218	-4.91759	-8.94228
		45.5796	56.3507	-7.89168	24.6845	50.006	-27.3576	24.6845	50.006	-27.3576
		25.5221	-38.4242	-8.48247	-32.4445	14.7096	21.8572	-32.4445	14.7096	21.8572
		-56.246	-28.8885	-8.06299	-18.8372	6.39329	-8.61379	-18.8372	6.39329	-8.61379
		52.4755	66.2163	-3.31219	-32.2346	-2.47387	-43.1354	-32.2346	-2.47387	-43.1354
		8.76085	-41.8923	9.40864	17.1238	-34.0573	-49.2718	17.1238	-34.0573	-49.2718
		-6.88799	23.1469	7.7323	-26.8979	4.75778	15.3815	-26.8979	4.75778	15.3815
		-1.70773	63.2881	12.3613	-26.6712	-18.4649	-23.9306	-26.6712	-18.4649	-23.9306
		-14.1036	29.3497	5.13081	34.5767	35.4516	-34.0224	34.5767	35.4516	-34.0224
		13.1762	-42.7237	8.65796	-28.6933	18.2927	-32.3158	-28.6933	18.2927	-32.3158
		-22.4066	26.8317	6.1934	12.059	-36.7283	-48.6242	12.059	-36.7283	-48.6242
		13.2035	-36.7839	9.12235	45.7643	-3.55545	-39.3003	45.7643	-3.55545	-39.3003
		7.16745	23.4423	8.49832	-15.3366	61.3859	-60.2908	-15.3366	61.3859	-60.2908
		25.3129	-38.3467	8.87899	-9.15788	19.7693	-36.2849	-9.15788	19.7693	-36.2849
		8.30353	25.8281	8.01151	41.2874	-5.369	13.627	41.2874	-5.369	13.627
		65.103	62.9432	10.389	25.026	46.0973	-56.8852	25.026	46.0973	-56.8852
		-41.9063	-14.209	8.92156	41.7913	37.4812	-44.8364	41.7913	37.4812	-44.8364
		-40.9694	52.2276	9.2416	-0.477924	36.7121	3.49855	-0.477924	36.7121	3.49855
		15.7595	11.3734	7.34224	-13.4264	-26.76	-25.7212	-13.4264	-26.76	-25.7212
		-21.6447	61.982	15.8661	46.8824	-23.6428	-25.3369	46.8824	-23.6428	-25.3369
		74.1201	-43.883	17.8818	49.7198	-15.0089	-22.4601	49.7198	-15.0089	-22.4601
		-36.7765	-42.7091	-0.0521728	-33.0864	-21.6899	-41.1328	-33.0864	-21.6899	-41.1328
		35.2981	64.3244	2.51313	20.1133	-24.1259	-37.3428	20.1133	-24.1259	-37.3428
		-26.6695	37.9979	-1.2234	-4.68332	-38.3651	-36.0821	-4.68332	-38.3651	-36.0821
		3.86571	-30.4522	-2.72337	10.9392	41.3042	-22.6338	10.9392	41.3042	-22.6338
		-19.1296	33.3238	-3.99825	-27.4641	-27.9061	-58.0614	-27.4641	-27.9061	-58.0614
		-1.59813	47.0455	5.3226	-0.0387459	61.8693	12.0079	-0.0387459	61.8693	12.0079
		2.3699	-34.5975	-3.45896	52.0935	-8.63063	-21.5497	52.0935	-8.63063	-21.5497
		-56.4441	-46.1467	-2.17454	-21.2492	52.1549	-54.3266	-21.2492	52.1549	-54.3266
		-15.4354	58.7484	4.35347	-32.4067	11.053	-36.3244	-32.4067	11.053	-36.3244
		-25.1787	16.9816	-4.97032	11.0189	54.3817	5.47015	11.0189	54.3817	5.47015
		15.9719	-39.8159	-2.84558	10.6029	14.6563	-33.0409	10.6029	14.6563	-33.0409
		-33.7746	-40.5004	-1.1182	12.4125	-47.2437	-48.6187	12.4125	-47.2437	-48.6187
		-27.9108	41.9243	-4.11399	-46.351	-37.4768	-61.3601	-46.351	-37.4768	-61.3601
		20.9671	-46.1882	-3.01613	0.323553	43.648	-36.4754	0.323553	43.648	-36.4754
		-54.2226	-41.4405	-3.02725	19.7155	29.5423	-7.00713	19.7155	29.5423	-7.00713
		50.503	63.1937	-1.35694	-32.4117	30.5807	-44.8687	-32.4117	30.5807	-44.8687
		-25.9904	36.3495	-1.93794	49.9374	-33.0103	-45.2208	49.9374	-33.0103	-45.2208
		-58.6869	14.767	-0.416003	46.2205	-23.2326	8.48801	46.2205	-23.2326	8.48801
		-55.5265	32.0556	1.22786	-34.711	43.5544	12.2417	-34.711	43.5544	12.2417
		-48.0608	15.9494	-3.46873	65.3984	-31.6907	-60.3651	65.3984	-31.6907	-60.3651
		-36.4815	65.3604	-2.9428	-9.68761	19.6648	-36.1532	-9.68761	19.6648	-36.1532
		49.3498	-42.6884	9.91447	11.4943	-44.819	-49.1337	11.4943	-44.819	-49.1337
		38.8421	66.615	-1.4036	-37.3174	50.7552	-60.7763	-37.3174	50.7552	-60.7763
		-33.8971	-41.1526	1.55599	16.7176	-40.2862	-48.6777	16.7176	-40.2862	-48.6777
		18.7535	6.06109	-7.47484	24.8233	45.9866	-18.0342	24.8233	45.9866	-18.0342
		-19.7531	52.6435	9.76689	-21.8905	-24.4304	16.2884	-21.8905	-24.4304	16.2884
		42.2272	19.2737	-7.17064	-31.0495	51.6596	-2.10881	-31.0495	51.6596	-2.10881
		25.4735	18.5796	-7.31518	4.41589	18.8107	-30.9094	4.41589	18.8107	-30.9094
		-57.6643	36.9026	4.60431	-23.3181	60.8682	-62.8306	-23.3181	60.8682	-62.8306
		38.7103	53.5807	-3.16473	-26.4427	-26.6676	-5.42641	-26.4427	-26.6676	-5.42641
		38.2312	4.14214	-5.2703	-35.8584	23.4563	15.5051	-35.8584	23.4563	15.5051
		-9.66618	-22.3094	-4.29626	64.4801	-34.7448	-62.776	64.4801	-34.7448	-62.776
		4.16134	58.5814	-1.41693	-20.5678	2.79235	-49.743	-20.5678	2.79235	-49.743
		-11.0394	-20.4338	-4.22482	37.2002	20.4952	-22.5621	37.2002	20.4952	-22.5621
		13.538	56.9411	-1.58548	-10.0237	-9.2568	-60.9184	-10.0237	-9.2568	-60.9184
		-23.3998	54.9417	9.74984	37.4882	17.2455	-37.5699	37.4882	17.2455	-37.5699
		59.3208	64.6596	5.54557	19.9603	36.6871	7.90133	19.9603	36.6871	7.90133
		-38.369	-48.7458	0.0252434	51.8196	9.10058	-40.4975	51.8196	9.10058	-40.4975
		-28.9523	31.8316	-1.88714	-15.3553	-11.8737	-60.9453	-15.3553	-11.8737	-60.9453
		12.1429	-31.9213	-3.73214	-28.4295	69.3528	-63.0399	-28.4295	69.3528	-63.0399
		18.7735	-46.8583	-4.6561	-12.9047	40.982	7.42605	-12.9047	40.982	7.42605
		-48.4654	12.5122	-2.09416	-52.2503	-18.9063	-59.6498	-52.2503	-18.9063	-59.6498
		48.9617	50.705	7.37478	47.4468	63.3126	-35.0679	47.4468	63.3126	-35.0679
		-43.1806	22.825	-0.75944	-25.2633	71.5775	-64.1611	-25.2633	71.5775	-64.1611
		14.3079	-13.7781	-2.62161	32.4744	70.3336	-63.7617	32.4744	70.3336	-63.7617
		-11.0128	-51.5932	-3.25856	-24.195	-21.8057	-42.0688	-24.195	-21.8057	-42.0688
		-18.3962	47.005	2.04179	5.91431	5.39538	-27.853	5.91431	5.39538	-27.853
		16.2657	7.04733	-5.85784	-33.6888	10.6611	-11.6631	-33.6888	10.6611	-11.6631
		-3.47701	60.3103	-5.17844	8.99222	7.85333	14.5924	8.99222	7.85333	14.5924
		56.8978	62.0108	-2.6449	9.57053	73.7229	24.1169	9.57053	73.7229	24.1169
		5.65518	16.1862	0.286294	12.1845	58.1695	-21.1524	12.1845	58.1695	-21.1524
		-40.505	-50.4816	-2.46978	56.5645	36.7243	-65.5145	56.5645	36.7243	-65.5145
		23.6945	-39.9097	-5.29281	-1.93956	37.963	-3.68697	-1.93956	37.963	-3.68697
		60.0857	40.5132	1.41438	-28.7229	47.7465	-66.0141	-28.7229	47.7465	-66.0141
		28.3076	-36.3114	-5.16162	-36.8593	-29.7116	-24.7365	-36.8593	-29.7116	-24.7365
		52.9383	51.9545	0.974865	-23.3018	-13.7038	-39.7928	-23.3018	-13.7038	-39.7928
		47.8331	16.7545	-2.70004	40.6329	20.4289	-5.5971	40.6329	20.4289	-5.5971
		-3.74575	-26.1218	-3.90654	0.855444	63.278	-2.30341	0.855444	63.278	-2.30341
		12.9212	58.6598	-2.69534	-37.656	-13.8959	-8.03954	-37.656	-13.8959	-8.03954
		4.55112	39.8942	-3.43041	8.11246	29.6488	-19.6329	8.11246	29.6488	-19.6329
		4.09129	-49.2962	-3.12057	-30.4599	58.7487	-53.6637	-30.4599	58.7487	-53.6637
		-52.1893	-44.6222	0.742562	-43.7951	-3.73853	-47.9996	-43.7951	-3.73853	-47.9996
		0.191763	57.842	6.62279	-27.5825	19.3382	30.2563	-27.5825	19.3382	30.2563
		54.1495	-8.27101	-1.95266	-12.4743	-5.37252	10.9368	-12.4743	-5.37252	10.9368
		-12.58	51.0194	10.4082	-2.02072	-13.6817	-25.9844	-2.02072	-13.6817	-25.9844
		-35.5385	26.7802	7.03922	0.774438	50.6023	5.5862	0.774438	50.6023	5.5862
		60.7655	43.5708	0.863833	14.9397	28.1517	-18.4538	14.9397	28.1517	-18.4538
		-52.3875	61.6919	-1.56014	-10.1955	58.5204	-40.8264	-10.1955	58.5204	-40.8264
		-9.92009	18.5747	-7.83652	38.7721	-3.2738	-13.6107	38.7721	-3.2738	-13.6107
		-37.0464	-41.3361	1.82812	28.5604	34.1736	10.6624	28.5604	34.1736	10.6624
		33.6907	-8.79415	-8.31221	-52.4011	-19.1661	-59.7785	-52.4011	-19.1661	-59.7785
		30.0809	-47.9518	-4.39867	-36.8363	63.8816	-18.1658	-36.8363	63.8816	-18.1658
		59.9137	60.9469	4.23571	3.74291	36.9336	3.00292	3.74291	36.9336	3.00292
		-48.8233	64.5295	4.77446	37.2097	-4.65674	-22.1885	37.2097	-4.65674	-22.1885
		12.0988	21.7369	2.9493	50.8719	49.9958	-14.3291	50.8719	49.9958	-14.3291
		-32.9918	36.3426	1.43888	-34.0119	-33.4604	-60.4275	-34.0119	-33.4604	-60.4275
		-21.0471	55.5203	2.46129	31.2604	-36.778	-59.3636	31.2604	-36.778	-59.3636
		-20.3404	23.0774	-3.25375	-40.0728	64.509	-16.6234	-40.0728	64.509	-16.6234
		39.7322	-43.7872	-0.839937	-0.027927	44.0179	24.1158	-0.027927	44.0179	24.1158
		-44.5032	15.4646	-4.36792	-8.75935	42.7412	-8.60952	-8.75935	42.7412	-8.60952
		-49.155	21.591	0.34301	21.8795	55.1464	-19.7789	21.8795	55.1464	-19.7789
		-2.39516	11.5369	-7.63486	22.758	57.8817	-21.3443	22.758	57.8817	-21.3443
		-36.2569	-40.7865	1.77562	-10.7371	40.6431	-7.06066	-10.7371	40.6431	-7.06066
		-53.1302	-45.8557	-3.40204	-26.7967	50.7051	-43.3036	-26.7967	50.7051	-43.3036
		-23.8718	52.2074	-4.31356	-34.0002	57.8027	-49.0782	-34.0002	57.8027	-49.0782
		26.4767	34.1274	-8.31707	8.65113	34.8969	-16.6304	8.65113	34.8969	-16.6304
		61.6742	-44.8093	0.35449	-51.2301	-21.2322	-62.0542	-51.2301	-21.2322	-62.0542
		54.5718	62.0449	-4.61239	26.4262	-20.771	1.61717	26.4262	-20.771	1.61717
		51.5573	-12.5352	-2.86763	-16.1247	14.9648	-26.9396	-16.1247	14.9648	-26.9396
		36.987	-19.0645	-5.77334	39.7276	51.2748	32.1946	39.7276	51.2748	32.1946
		16.1432	-46.0548	-5.07688	57.3378	-40.402	17.8363	57.3378	-40.402	17.8363
		58.6292	-9.07185	-5.20153	-24.643	-3.54674	-15.7918	-24.643	-3.54674	-15.7918
		36.908	-25.2438	-7.37295	14.3792	-11.0538	-29.6026	14.3792	-11.0538	-29.6026
		11.1136	-47.8195	-6.65	8.08851	-2.24526	16.3316	8.08851	-2.24526	16.3316
		23.3338	49.933	-6.69086	55.5434	2.59721	11.1251	55.5434	2.59721	11.1251
		-2.14735	-22.2747	-4.85074	2.01804	-6.06411	6.17985	2.01804	-6.06411	6.17985
		-3.8178	46.9655	-2.67484	51.7423	26.8833	14.5031	51.7423	26.8833	14.5031
		-3.751	-16.2082	-5.34073	-25.9621	6.00439	-8.66772	-25.9621	6.00439	-8.66772
		1.45356	45.7914	-2.66414	-10.2996	20.454	2.28687	-10.2996	20.454	2.28687
		39.7787	58.2527	-3.3179	-32.6519	39.9213	25.7679	-32.6519	39.9213	25.7679
		35.6978	-9.03905	-8.89965	7.4372	-4.40195	7.14494	7.4372	-4.40195	7.14494
		34.7396	-47.8276	-4.89807	58.0612	17.3545	-1.44641	58.0612	17.3545	-1.44641
		-34.255	18.9378	7.47743	-17.8112	-5.51613	18.9289	-17.8112	-5.51613	18.9289
		-28.429	54.5115	9.35797	9.4785	-44.7369	5.91683	9.4785	-44.7369	5.91683
		1.14576	-46.4971	-4.63961	22.5318	-10.2751	-4.47803	22.5318	-10.2751	-4.47803
		58.1832	44.2107	0.264518	-1.93832	3.50338	22.0559	-1.93832	3.50338	22.0559
		-32.2446	52.1656	11.7115	27.5418	-36.5393	-25.1765	27.5418	-36.5393	-25.1765
		-13.8883	20.2816	-2.6406	32.0309	26.2144	18.7059	32.0309	26.2144	18.7059
		-44.7679	-45.8179	0.682792	55.386	3.0926	10.6009	55.386	3.0926	10.6009
		-19.7206	22.5542	-2.99669	21.0632	-35.1374	-48.4569	21.0632	-35.1374	-48.4569
		-49.7468	17.9172	0.165229	-6.68352	-30.1172	-16.9248	-6.68352	-30.1172	-16.9248
		-11.2802	40.7752	1.45321	-36.196	42.6396	5.36932	-36.196	42.6396	5.36932
		-35.0295	32.0009	-3.36123	-41.1745	4.27721	19.5631	-41.1745	4.27721	19.5631
		-27.0241	41.2566	-3.00411	-35.9436	-27.9309	-12.0345	-35.9436	-27.9309	-12.0345
		0.457692	-4.83963	-2.74553	23.4455	-39.9486	-1.22578	23.4455	-39.9486	-1.22578
		45.3266	56.8007	-1.57023	14.1066	45.9338	13.0764	14.1066	45.9338	13.0764
		-11.6377	59.6268	7.66191	-20.6333	-37.5075	-14.5277	-20.6333	-37.5075	-14.5277
		-1.09531	7.09671	-2.96551	45.282	40.6493	5.19838	45.282	40.6493	5.19838
		-59.3179	-41.9551	-1.89307	-32.9778	30.3319	0.97551	-32.9778	30.3319	0.97551
		49.1185	-20.7388	8.72591	5.53015	-11.8459	-34.7738	5.53015	-11.8459	-34.7738
		-17.5659	31.5974	-2.28667	-27.2273	50.1735	-7.26649	-27.2273	50.1735	-7.26649
		28.7467	37.0311	1.53669	-31.5669	5.85638	-43.8948	-31.5669	5.85638	-43.8948
		30.7232	-39.4461	5.16165	-34.9238	-35.4601	-10.506	-34.9238	-35.4601	-10.506
		-53.7751	56.7449	7.89528	52.6652	24.2766	19.5005	52.6652	24.2766	19.5005
		49.739	61.927	-0.245123	60.441	-2.58186	-32.3072	60.441	-2.58186	-32.3072
		23.957	-51.7027	-2.8551	55.1114	-14.7565	24.7092	55.1114	-14.7565	24.7092
		-49.6168	-47.6074	-0.245599	-25.2377	4.19628	-8.95454	-25.2377	4.19628	-8.95454
		-48.1245	52.724	-1.69551	51.598	-30.0096	-51.7466	51.598	-30.0096	-51.7466
		-52.8501	-50.8129	0.243192	53.2897	29.2893	-1.49951	53.2897	29.2893	-1.49951
		-26.692	21.1798	0.571671	-1.30527	21.8432	-16.217	-1.30527	21.8432	-16.217
		-53.6724	-36.1364	6.01513	-14.0461	-34.7146	3.79707	-14.0461	-34.7146	3.79707
		50.6891	-31.0915	0.734705	-18.1576	-1.03855	-4.36927	-18.1576	-1.03855	-4.36927
		47.4121	-29.172	-2.19014	23.9743	9.50476	-10.6218	23.9743	9.50476	-10.6218
		11.0074	41.2594	-3.03788	44.6626	-32.0639	-49.9459	44.6626	-32.0639	-49.9459
		33.635	58.3139	-0.351388	-35.102	11.7604	-3.8837	-35.102	11.7604	-3.8837
		33.8263	1.11818	-1.9128	-20.825	-30.8206	-8.11759	-20.825	-30.8206	-8.11759
		-9.01247	-14.368	-2.35249	32.1073	3.65852	24.7137	32.1073	3.65852	24.7137
		-11.568	-14.6126	-2.68381	-34.6773	-31.3119	-11.4915	-34.6773	-31.3119	-11.4915
		-55.3594	-40.5341	-0.544927	16.9195	-14.8297	2.76383	16.9195	-14.8297	2.76383
		-36.3884	-38.4987	-2.00665	-4.53572	19.6253	-9.73371	-4.53572	19.6253	-9.73371
		49.4457	-39.6095	0.45792	-34.7739	-38.6329	-47.6845	-34.7739	-38.6329	-47.6845
		37.0356	60.3353	-0.404135	47.0462	-30.1719	-51.3388	47.0462	-30.1719	-51.3388
		-53.6612	-13.0301	5.88901	-35.2193	-21.7445	-9.39394	-35.2193	-21.7445	-9.39394
		-27.9335	55.2385	10.4533	21.7674	-11.4803	-28.9529	21.7674	-11.4803	-28.9529
		38.6677	42.0129	4.41547	-18.936	32.5423	0.753672	-18.936	32.5423	0.753672
		54.2579	34.2944	3.3054
		0.324639	16.4949	-12.8358
		2.19644	45.604	1.47683
		8.9444	34.6366	-10.6569
		-34.5404	-15.4633	-12.3673
		49.6366	42.2126	-1.68826
		-21.6771	47.7843	-9.04397
		-6.1614	-40.1382	-9.98813
		58.5191	-30.6278	-5.47713
		-4.99782	35.9402	-12.7828
		52.2733	47.1808	-10.0818
		-48.2012	-48.7937	-11.8755
		14.871	-41.5526	-13.1184
		-34.2048	52.4906	-11.0253
		24.0567	49.61	-13.2544
		49.9899	-2.34746	-12.2044
		1.44303	-20.3815	-11.7911
		40.353	51.9171	1.93841
		-46.523	-44.1867	-9.92636
		-1.57642	32.3999	-7.50753
		-33.7344	-9.64233	-5.39254
		27.148	32.9	-3.20644
		-7.32151	41.213	-5.93525
		52.9414	55.2483	0.207364
		-3.53513	-21.3608	-4.78102
		53.0729	-17.1773	-5.63127
		-36.4325	6.04246	-6.51317
		-0.541498	50.4546	-7.78976
		-48.8649	36.086	-4.10141
		37.9169	47.6499	-0.0734188
		16.3231	54.6743	-7.48831
		36.7207	-13.3069	-7.0508
		-37.3499	63.2343	-6.35642
		50.882	9.69668	-8.13828
		-25.2968	-26.4173	-2.58447
		45.7889	71.666	1.21082
		60.9204	-25.3698	-1.61316
		-32.4336	68.0267	8.45097
		-1.228	32.7044	-6.94439
		-46.3847	-19.0375	-10.9292
		-47.3555	62.3893	-9.09977
		-53.267	41.9784	-2.03806
		52.6589	-4.7586	-0.207924
		-15.2994	-25.0017	-9.77426
		31.1042	60.6248	-2.94211
		28.7877	-24.7827	-12.3167
		-21.5729	46.9017	-9.07835
		14.8743	58.1854	11.8675
		-8.60551	45.8809	0.868303
		7.07993	1.97734	-6.65758
		-41.968	9.69794	-5.53707
		-20.6518	6.04651	-1.83824
		16.5533	59.4296	2.99821
		-5.9472	33.0069	-2.05842
		44.8019	-22.2991	-4.43646
		-23.4986	44.9408	-6.70762
		2.70777	-49.8979	-3.30318
		44.069	47.6827	6.7874
		55.3201	-42.7353	-3.26114
		47.126	-4.53249	-7.76598
		-47.0476	33.095	-7.4037
		14.6712	60.6614	1.50958
		10.1153	5.87417	-8.25588
		-18.5197	50.3075	-0.66398
		47.8442	48.7271	-7.96974
		-18.7104	46.776	-7.23345
		49.2763	31.4817	-6.42601
		61.3803	-48.7284	3.69474
		25.7991	53.7543	9.58842
		-6.10965	37.7719	-11.9671
		14.9484	-33.7983	-11.5349
		23.6832	55.1294	3.86649
		28.3636	-52.1571	-9.02461
		-55.6075	47.3286	-5.49648
		11.7997	11.6418	-3.9104
		18.1359	56.1339	6.44945
		-46.7151	28.6104	-3.22308
		-4.27017	-1.85664	-2.96216
		22.0013	51.501	5.22423
		-32.6148	37.7346	-3.59864
		-2.03436	1.37076	-0.78955
		-26.6297	-34.4386	-2.76434
		-35.8877	40.3856	1.96438
		13.9611	5.5045	-1.20621
		-16.1518	12.6647	-3.48289
		6.25492	26.2611	-2.61502
		52.9175	-2.22426	-1.36949
		10.2381	50.9989	3.96757
		52.211	-42.1789	3.23944

## Sheet: Fig. 6
	Panel a & d																				Panel b				Panel c
	Field dimensions																				Field elongation				Field sphericity
	Arena				Aligned						Tilted										Arena	Aligned	Tilted		Arena	Aligned	Tilted
	X	Y	P1	P2	X	Y	Z	P1	P2	P3	X	Y	Z	A	B	C	P1	P2	P3	P1-3 are principal axes 1 -3 (major, semi major and semi minor)
	50	35	42.7396	33.6493	50	40	15	53.0862	27.7171	16.7337	30	75	40	55	50	55	67.4013	31.7166	22.0173		1.27015	2.38854	2.50871		0.721089	0.709607	0.774868
	155	100	167.349	90.8506	50	35	20	41.1124	27.8091	21.6941	60	40	35	45	55	50	63.0566	30.2599	22.037		1.84202	1.661	2.41148		0.667329	0.792758	0.807997
	60	70	75.5881	36.344	90	45	85	77.9773	66.8233	30.9796	55	45	30	55	40	40	59.7125	29.7877	25.7151		2.0798	1.59458	2.15169		0.696648	0.863888	0.825207
	40	40	46.9336	29.9129	90	85	105	113.443	63.3861	59.2181	45	65	45	50	65	50	78.3802	44.2113	24.5972		1.56901	1.85056	2.27821		0.813521	0.902792	0.804294
	90	65	83.6568	62.3049	60	50	50	75.9511	33.4592	22.9877	45	50	25	20	45	40	64.5992	27.8781	16.0423		1.3427	2.69106	2.94165		0.642174	0.803513	0.769489
	35	40	38.5447	27.6008	60	45	70	69.5038	50.7395	34.0971	50	40	35	45	60	25	49.2355	36.6565	19.2338		1.39651	1.63854	1.76186		0.806631	0.845908	0.813439
	45	70	75.9825	32.2313	50	90	100	131.329	58.6848	33.1687	40	40	40	45	35	35	47.6892	30.698	24.2094		2.35741	2.85953	1.73708		0.779727	0.805022	0.890874
	60	85	94.5627	33.3378	35	80	80	76.9656	61.1589	26.252	115	155	115	115	105	125	131.332	86.5515	83.226		2.8365	1.76101	1.5471		0.68813	0.772632	0.902253
	30	20	36.6189	26.9592	20	35	40	42.4236	27.9063	18.6288	55	45	30	55	50	35	51.6442	42.0415	25.6452		1.35831	1.8233	1.52598		0.819739	0.847518	0.80189
	35	45	44.8112	32.197	90	80	95	122.71	76.3588	37.8946	35	35	30	40	30	35	40.448	25.5895	20.3551		1.39178	2.14802	1.76073		0.804506	0.841907	0.891259
	60	65	64.6124	42.0323	105	75	95	114.957	81.1525	56.6003	75	50	60	65	65	45	66.2018	51.2547	29.8375		1.53721	1.66903	1.63275		0.720235	0.861758	0.884177
	125	95	131.855	67.5924	50	50	15	66.2104	27.1448	16.3883	45	45	50	30	50	45	57.1693	38.2106	20.8343		1.95073	3.04184	1.93647		0.608179	0.683807	0.856899
	60	50	69.2162	25.7679	70	60	95	86.5461	61.635	36.5794	155	135	120	125	130	110	133.355	106.778	94.1486		2.68614	1.76239	1.3274		0.754266	0.873765	0.918394
	150	145	204.632	72.3239	45	40	35	40.7949	34.4215	30.6373	105	60	60	70	105	50	104.095	45.3579	37.2707		2.82938	1.25409	2.51959		0.619728	0.847881	0.824094
	70	80	66.287	61.5582	45	100	100	127.447	54.2212	26.0395	105	65	90	95	95	60	107.324	63.3597	44.5707		1.07682	3.17582	1.98877		0.654464	0.77694	0.883089
	65	90	104.099	43.7695	65	40	80	75.8268	48.2103	31.5269	40	30	50	65	25	30	65.0221	22.8553	17.8162		2.37835	1.90192	3.19743		0.556751	0.853996	0.745833
	30	60	58.4829	25.5253	30	40	20	44.4338	20.4026	18.4161	35	45	50	25	50	55	56.1279	41.9988	19.0516		2.29117	2.2893	1.83874		0.689879	0.822193	0.831271
	100	110	109.403	78.2328	50	60	75	58.0658	50.6734	35.0272	45	40	55	35	55	45	64.0297	35.9772	27.3577		1.39843	1.35508	2.02194		0.4821	0.867103	0.865927
	40	60	59.1306	33.1366	30	35	30	43.954	25.862	19.7444	115	140	110	100	125	105	110.073	91.5525	79.3398		1.78445	1.92754	1.28822		0.745286	0.858195	0.897547
	40	55	55.6839	41.8247	25	70	80	76.5111	43.3511	17.8348	130	155	125	125	140	120	135.672	103.023	71.5735		1.33136	2.50094	1.55412		0.670509	0.664817	0.898466
	45	100	99.2545	33.3765	50	70	80	89.2911	52.2295	30.3258	30	55	25	30	40	45	55.1249	24.206	16.0383		2.97379	2.16318	2.73952		0.711078	0.829893	0.772052
	30	105	102.721	26.1598	65	85	110	106.362	65.5694	53.1513	65	35	35	70	35	30	74.6069	25.9525	14.9566		3.92667	1.79179	3.64745		0.703794	0.899081	0.726517
	70	90	100.319	48.509	30	30	20	34.0369	25.5568	17.8049	155	175	140	140	135	130	154.215	106.399	94.456		2.06806	1.5699	1.53558		0.555589	0.854154	0.919911
	55	40	58.2323	32.1883	55	50	85	75.3279	41.2419	33.8281	125	175	115	130	130	130	187.121	102.811	72.2871		1.80912	2.00687	2.13733		0.677773	0.850657	0.872829
	60	70	64.0527	52.8501	50	50	40	43.0768	36.9864	36.7249	115	75	120	100	120	55	105.984	91.2884	39.9881		1.21197	1.1688	1.61467		0.743002	0.902727	0.83123
	100	105	103.631	79.656	60	90	85	96.2808	66.6846	36.8892	105	115	105	110	110	95	99.1887	84.3242	66.5548		1.30098	1.85917	1.31481		0.699893	0.834562	0.906975
	45	35	50.2376	28.3383	45	35	35	51.7156	29.2363	23.6491	110	100	105	85	105	110	93.136	77.3387	55.124		1.77278	1.95576	1.40622		0.814623	0.845405	0.90179
	80	75	73.4754	72.2161	45	70	90	77.9869	59.8921	31.7626	30	35	30	25	40	40	35.7029	27.4783	18.3987		1.01744	1.70175	1.55646		0.732484	0.863202	0.85509
	60	90	105.266	45.7553	70	85	50	85.3393	59.6454	38.6627	85	85	70	75	80	100	98.9796	59.2104	49.4686		2.30062	1.73616	1.8215		0.697236	0.832266	0.835745
	115	70	122.436	50.7367	95	60	35	109.654	42.0389	32.7211	130	90	120	125	110	105	123.871	81.1802	66.949		2.41317	2.9335	1.67247		0.669375	0.766685	0.869543
	95	60	80.0524	50.0282	115	125	65	111.498	106.699	44.3669	50	70	70	55	50	80	77.3768	45.7044	30.1183		1.60014	1.47615	2.04099		0.734267	0.789463	0.848443
	75	80	73.8955	70.4764	50	50	45	46.6428	39.4331	32.1191	60	70	70	55	55	85	97.6672	50.9204	34.9177		1.04851	1.30374	2.27561		0.650711	0.828813	0.860708
	30	75	69.4583	23.7743	65	85	35	71.5472	49.1726	31.9526	115	105	125	105	105	105	106.706	81.0995	71.807		2.92157	1.76387	1.39571		0.736508	0.825506	0.916011
	50	50	51.417	48.839	60	35	30	52.6807	31.7984	22.0362	40	45	45	50	40	45	44.9931	39.3336	26.8714		1.05278	1.95713	1.3592		0.718926	0.828605	0.901305
	60	50	54.9983	45.1192	60	70	30	66.0116	44.6915	29.8565	85	105	135	85	110	120	112.941	80.3392	58.2895		1.21896	1.77098	1.6294		0.748277	0.800796	0.883898
	35	45	47.7584	24.0974	25	50	45	50.4786	37.954	24.3776	50	45	35	40	50	40	54.3165	33.2141	19.0411		1.98189	1.61968	2.07889		0.821992	0.813302	0.822242
	55	45	51.6462	43.0528	40	60	30	56.7657	31.5325	29.7011	115	165	105	105	115	135	140.311	87.1447	78.8956		1.1996	1.85407	1.69008		0.666993	0.836956	0.893688
	80	100	113.979	52.3544	90	60	15	71.6119	62.0743	16.7808	60	40	50	75	35	50	59.6723	35.5526	24.3979		2.17706	1.81629	1.99072		0.668754	0.573733	0.827132
	55	40	49.2157	34.4276	110	80	110	128.289	91.3954	56.7993	50	45	40	30	40	50	52.7148	45.6687	22.9273		1.42954	1.73136	1.53697		0.839422	0.848115	0.853534
	90	120	118.146	70.5425	40	35	40	41.7984	36.9534	18.4859	55	45	45	65	30	50	57.1312	37.0768	19.9119		1.67482	1.5079	2.005		0.692019	0.840428	0.791118
	40	80	73.9853	27.9298	35	40	15	46.2088	27.8089	17.4032	150	170	140	155	140	130	137.278	108.125	96.4823		2.64897	2.04409	1.34187		0.739523	0.730714	0.927819
	45	60	55.8462	40.9283	30	25	35	34.7948	27.4513	19.7863	85	75	85	90	65	90	96.3235	65.302	40.0145		1.36449	1.47318	1.82922		0.768883	0.836365	0.859224
	130	135	158.674	117.131	120	120	115	137.11	124.09	88.5158	155	170	145	130	135	130	137.976	116.928	110.337		1.35468	1.2898	1.21423		0.639181	0.906928	0.925881
	55	40	49.9365	32.209	45	35	15	48.918	28.1956	16.4216	150	155	120	120	120	125	141.938	117.45	89.7795		1.55039	2.19278	1.36986		0.799624	0.721854	0.90006
	50	110	125.325	30.0939	55	40	25	54.1261	35.5392	19.0669	55	60	50	50	55	50	57.1844	50.4155	37.0331		4.16445	1.98242	1.30784		0.688899	0.780351	0.846446
	70	45	64.0267	42.7215	40	40	60	71.7208	36.6516	26.3323	100	75	95	80	80	80	93.0406	76.3552	54.4963		1.4987	2.27743	1.42208		0.77406	0.829202	0.91581
	70	55	67.7142	44.0082	60	50	45	67.085	43.9823	27.584	65	45	75	90	55	50	84.7831	48.9586	34.9482		1.53867	1.87477	2.02089		0.763069	0.851686	0.839424
	50	45	47.3418	37.8371	45	20	60	77.5377	24.8099	16.5211	90	65	90	95	85	50	82.4914	68.5692	36.9045		1.2512	3.75204	1.56421		0.796114	0.71694	0.852307
	65	85	84.8025	42.689	30	35	45	49.7382	28.2382	26.0006	60	45	55	50	65	45	54.2683	41.9012	38.3795		1.98652	1.83404	1.35196		0.725823	0.867149	0.912177
	45	75	78.3561	27.5229	30	35	25	41.7166	22.3833	20.45	80	65	60	85	60	45	85.4146	48.0897	31.5787		2.84694	1.94786	2.14425		0.74876	0.856852	0.847434
	60	65	62.2406	50.5519	65	70	70	88.2971	61.2688	35.3687	35	60	50	35	40	65	56.6335	36.4277	28.0175		1.23122	1.82739	1.75757		0.819564	0.839565	0.866725
	50	60	65.7461	31.887	70	70	35	69.0321	51.1688	18.5805	55	25	40	40	60	35	68.4789	27.9508	19.9795		2.06185	1.97944	2.85744		0.736462	0.725079	0.805613
	85	80	89.8261	57.131	55	40	15	51.9204	32.8067	16.6477	85	85	105	85	85	85	93.4813	74.0057	56.9935		1.57228	2.09973	1.4272		0.719226	0.705604	0.870857
	140	130	161.963	86.2115	115	115	110	132.352	93.0157	66.3253	40	35	65	45	60	40	63.2452	38.2062	21.4266		1.87867	1.66125	2.12116		0.661691	0.860774	0.832261
	125	115	127.418	77.2474	50	40	35	51.5459	33.7477	32.5934	65	40	60	65	65	50	56.8228	53.2147	30.6441		1.64948	1.55397	1.3552		0.672035	0.879296	0.866938
	40	30	39.0318	26.5771	30	60	65	90.4363	56.5989	22.7109	60	70	90	60	105	70	95.4576	63.5052	43.0604		1.46862	2.28058	1.79153		0.892636	0.751534	0.874426
	35	80	80.8261	32.3844	25	50	15	49.0058	23.8564	16.9491	35	70	70	55	35	85	92.4175	38.2598	25.7521		2.49583	2.40192	2.88751		0.627272	0.722596	0.811512
	85	30	87.1567	27.4306	65	40	30	73.4242	33.578	19.7986	90	65	75	90	65	40	89.8401	51.8414	25.4321		3.17735	2.75118	2.32525		0.715541	0.774318	0.798048
	45	30	38.731	26.226	40	30	30	35.8042	30.4712	22.6823	50	30	50	40	50	40	53.7412	41.4613	20.2799		1.47682	1.3472	1.74085		0.835311	0.892902	0.822463
	40	115	119.163	28.4724	75	70	45	77.7945	52.265	27.4457	55	50	45	55	35	55	55.0746	45.0497	27.1947		4.18521	1.95192	1.52468		0.72154	0.817621	0.873702
	30	95	103.79	26.3865	45	35	20	42.2272	32.778	17.3934	60	75	95	50	85	100	106.383	50.6636	37.4092		3.93347	1.68332	2.41579		0.70989	0.796505	0.809037
	70	60	72.966	44.4528	45	40	30	57.0905	25.1515	19.8313	60	65	75	60	70	70	72.9364	54.946	49.1955		1.64143	2.53833	1.40072		0.728726	0.812264	0.897868
	100	50	106.275	37.8145	40	40	15	39.1443	34.6187	17.2093	50	35	40	55	40	30	63.1061	29.595	15.5988		2.81043	1.51055	2.79269		0.75942	0.728726	0.752647
	25	55	65.5423	24.3062	30	40	30	48.3125	34.396	19.3947	95	55	60	90	80	60	91.2916	47.8125	39.0719		2.69653	1.79632	2.10145		0.800876	0.818982	0.831845
	70	70	64.8515	46.8644	30	40	30	38.9418	34.8161	22.37	65	85	75	60	75	85	76.453	70.425	42.8091		1.38381	1.36193	1.35035		0.753204	0.846462	0.919316
	55	45	53.8057	37.8478	30	45	35	41.11	34.745	22.5071	35	45	40	40	45	40	47.0616	37.8016	22.7857		1.42163	1.4361	1.55351		0.74439	0.85838	0.836656
	110	120	104.863	99.0447	35	50	15	55.6207	32.3325	17.0844	60	70	65	75	65	45	81.7867	40.8631	33.7982		1.05874	2.25108	2.19087		0.614404	0.693364	0.83297
	115	75	102.933	59.2407	60	50	50	53.2846	45.9433	34.622	55	50	35	60	50	40	56.1299	41.6317	23.9124		1.73753	1.32277	1.71274		0.66424	0.886245	0.823188
	80	25	84.0568	23.6386	40	30	35	37.1598	26.254	21.5441	125	175	145	155	120	130	151.351	111.569	85.8098		3.55591	1.55486	1.53361		0.732013	0.858534	0.912791
	35	45	38.0679	29.3776	60	45	45	58.9761	44.6251	31.6476	35	40	45	50	40	40	41.3962	36.2496	19.6637		1.29581	1.54645	1.48073		0.783361	0.894393	0.836761
	90	75	76.9926	64.0254	80	95	30	108.209	64.54	25.0664	120	145	125	105	115	120	108.938	101.083	84.7844		1.20253	2.41521	1.17222		0.666326	0.693192	0.91242
	125	105	116.063	83.6089	55	95	45	85.5999	46.3293	36.6014	145	160	130	125	135	130	123.599	112.907	95.4368		1.38817	2.06437	1.18649		0.552735	0.836692	0.918042
	80	65	72.8529	51.1599	115	100	110	155.17	77.4233	53.9109	40	40	30	40	40	40	44.6957	34.3848	24.0039		1.42402	2.36298	1.53097		0.669181	0.846544	0.864107
	85	65	81.3627	59.6265	130	115	115	137.746	103.704	96.9699	45	45	50	40	60	30	60.1792	30.1526	20.5406		1.36454	1.37284	2.37425		0.66941	0.918203	0.823417
	70	45	66.737	32.5174	40	60	55	65.0817	50.6575	25.7069	35	35	45	30	50	35	52.1051	23.7331	19.6174		2.05235	1.7045	2.4039		0.631508	0.856039	0.809291
	40	55	49.4595	32.3698	45	30	50	42.9378	38.69	23.4589	35	40	40	25	40	50	45.14	25.7723	17.8139		1.52795	1.38177	2.0713		0.690251	0.850549	0.811784
	35	30	36.7067	25.8207	35	60	45	58.9529	42.2154	21.5303	140	150	140	120	130	135	120.885	95.0642	92.414		1.4216	1.84963	1.28959		0.882229	0.827363	0.91492
	95	55	118.412	37.8649	95	75	25	93.4818	49.7029	20.8566	50	40	40	50	40	30	51.389	37.6398	22.6911		3.12722	2.64973	1.70357		0.60509	0.686827	0.845532
	60	45	53.1819	37.6262	55	65	105	107.027	59.3279	38.9922	100	110	100	85	120	70	141.347	71.4708	58.06		1.41343	2.17711	2.18245		0.791526	0.858235	0.876196
	30	30	32.5866	29.1948	70	50	65	55.722	53.153	35.8473	85	130	80	110	75	105	113.96	69.2664	62.6084		1.11618	1.25218	1.7283		0.836641	0.868792	0.886625
	35	40	37.5061	25.1872	35	40	45	54.1515	29.3401	28.5232	30	65	40	45	25	70	71.6199	25.8413	17.8698		1.48909	1.8717	3.27697		0.884828	0.804548	0.748312
	100	60	106.095	48.443	90	110	75	105.903	57.2759	52.8623	50	50	45	70	20	45	67.7047	35.12	14.7014		2.19011	1.92309	2.71789		0.656297	0.845262	0.715077
	35	30	33.4622	28.5194	70	40	100	85.9161	66.7762	30.109	100	130	110	105	120	125	114.445	101.622	69.4299		1.17332	1.77357	1.33813		0.838156	0.806157	0.911832
	30	30	34.9309	23.8	95	55	65	86.6188	51.9807	36.6439	45	70	55	55	40	75	69.0882	46.7518	22.4527		1.46768	1.95474	1.99664		0.869277	0.842743	0.804772
	130	120	120.187	110.721	50	40	30	45.2304	38.2501	23.2298	140	150	115	130	125	125	126.553	97.5525	87.0853		1.0855	1.47139	1.37082		0.595724	0.838708	0.923947
	105	120	106.129	78.7597	85	60	95	113.743	54.2474	36.7388	30	45	30	30	30	45	49.2639	24.62	20.8956		1.3475	2.50023	2.1647		0.639685	0.844056	0.864911
	60	35	55.8534	32.2406	120	105	115	135.564	87.7392	70.7824	30	30	50	25	45	40	52.5062	22.8825	16.0185		1.73239	1.71036	2.69948		0.769834	0.868679	0.775059
	65	85	81.3574	47.5933	45	50	55	58.6041	40.9309	34.4837	90	35	50	50	100	35	102.415	28.2981	21.7892		1.70943	1.55419	4.08946		0.697817	0.895315	0.739337
	40	30	37.4384	26.5539	80	65	60	84.9377	58.3273	38.5812	30	35	25	30	30	40	35.0871	23.7717	19.0865		1.4099	1.75295	1.63736		0.849434	0.819515	0.879061
	55	55	56.3248	47.0567	40	85	25	85.7786	30.2705	18.4884	60	40	45	45	60	30	69.359	31.758	21.6643		1.19695	3.51848	2.59663		0.758469	0.731127	0.817814
	95	120	132.11	84.6452	60	55	50	70.644	40.6668	31.0444	45	30	45	30	60	20	57.3415	23.3521	18.6203		1.56076	1.97024	2.73235		0.606012	0.887375	0.804667
	40	25	35.6513	25.501	65	50	45	68.6138	40.3461	23.6616	105	140	75	115	95	115	135.496	84.7435	57.0106		1.39804	2.14392	1.9117		0.844714	0.837992	0.854961
	50	80	82.6131	42.6876	55	40	80	76.225	46.0504	31.9361	65	50	55	70	55	55	57.9046	43.4138	35.4434		1.93529	1.95482	1.46859		0.658647	0.826953	0.895519
	90	145	128.459	87.018	80	40	45	75.7077	37.7397	30.9276	60	60	50	40	55	65	66.683	45.3631	26.1552		1.47623	2.20506	1.86478		0.610207	0.839001	0.802183
	40	40	38.9923	27.7531	80	35	95	94.4748	66.8709	26.8098	75	65	60	40	40	55	73.329	51.0622	36.3637		1.40497	2.01696	1.67751		0.841466	0.770757	0.863671
	65	55	78.8634	38.2851	55	55	25	77.4512	26.5422	19.2976	40	30	55	35	60	30	53.6962	30.28	20.9032		2.0599	3.37921	2.0982		0.68567	0.761508	0.803838
	80	80	81.9471	55.7762	90	75	70	91.2121	56.3295	46.8119	45	50	40	40	45	50	42.9436	32.3806	31.2476		1.46921	1.76868	1.34983		0.761865	0.890981	0.874711
	60	80	81.8873	43.854	70	75	105	89.8771	67.5978	54.3257	70	65	90	65	90	40	97.9602	51.1068	39.1352		1.86727	1.47432	2.17106		0.737719	0.875168	0.833532
	90	40	96.551	30.5986	55	100	100	134.868	60.5155	40.938	115	80	110	90	110	85	120.361	71.1067	54.5288		3.15541	2.65872	1.91604		0.68973	0.801657	0.865182
	30	55	51.3671	24.8825	40	35	30	44.7236	30.4223	20.4096	30	25	40	30	40	30	33.3771	26.1012	21.2873		2.06439	1.75966	1.40866		0.793036	0.839099	0.862402
	60	85	80.2791	56.0729	55	45	40	49.6613	42.9363	23.0727	40	35	50	50	30	40	56.6453	29.101	22.1898		1.43169	1.50468	2.20879		0.688564	0.880423	0.829802
	65	90	92.7774	44.967	45	60	80	76.0651	47.3958	38.0012	60	75	55	40	55	55	73.2021	47.1769	43.0291		2.06323	1.78145	1.623		0.686095	0.896709	0.86817
	45	40	46.3877	29.7605	85	50	55	80.2711	42.5474	30.3706	60	45	50	75	50	25	66.0366	42.2165	16.7618		1.5587	2.20168	2.23935		0.712046	0.856254	0.727101
	60	40	49.4049	29.3956	80	70	100	108.535	58.7635	51.0682	45	55	60	50	30	50	69.9229	39.6608	20.5092		1.68069	1.97638	2.32418		0.747176	0.89859	0.79217
	50	100	102.141	42.9555	85	65	120	119.703	60.1372	47.6373	70	55	90	50	90	60	88.1014	64.377	25.6897		2.37782	2.22137	1.95636		0.668271	0.869189	0.8237
	80	85	77.3408	73.193	100	75	120	132.098	82.3115	45.6494	60	75	70	55	50	80	100.081	44.2201	28.5075		1.05667	2.06466	2.7522		0.674802	0.853179	0.809856
	55	30	57.0029	26.3571	45	40	15	36.9527	33.8307	16.4496	50	55	25	25	35	35	63.2304	32.2926	16.3395		2.16272	1.46987	2.60035		0.834725	0.722551	0.74001
	115	110	131.773	82.54	70	55	120	142.668	44.864	38.3565	70	75	80	70	95	70	80.6271	61.1358	44.3978		1.59647	3.42867	1.52799		0.711265	0.809604	0.903891
	120	95	121.807	65.8098	30	25	85	81.8277	24.2765	20.2305	40	45	75	60	55	40	81.2493	28.9952	26.3631		1.8509	3.67708	2.9354		0.609631	0.723557	0.815497
	45	30	38.3401	27.5403	30	30	20	34.187	21.1275	19.3492	70	35	70	35	50	40	112.328	29.0236	21.5829		1.39214	1.68921	4.43928		0.869281	0.854452	0.759487
	45	30	45.3453	25.6108	60	70	65	70.5305	47.6531	40.7412	30	40	35	35	35	45	46.7649	26.744	18.0857		1.77055	1.59582	2.08633		0.77886	0.818437	0.845213
	85	50	73.7388	41.2994	60	65	30	61.4848	43.9042	21.9433	35	45	25	35	35	40	42.1365	27.9598	22.7677		1.78547	1.86749	1.66129		0.600825	0.763316	0.870178
	95	125	130.275	75.0679	50	35	40	54.7166	30.3365	26.0749	55	50	35	45	55	35	48.0076	38.9107	31.183		1.73543	1.93991	1.36981		0.628416	0.845672	0.853494
	35	40	33.2405	32.0699	55	65	65	70.575	52.8761	29.2922	95	140	85	90	100	115	119.058	74.8942	58.4043		1.0365	1.71782	1.78633		0.866387	0.848427	0.86728
	40	75	72.0292	36.911	45	55	55	56.4739	47.1221	29.1269	45	30	35	35	45	35	47.5828	30.1523	24.748		1.95143	1.4813	1.73343		0.723241	0.834339	0.865326
	70	70	76.9608	50.2222	40	25	20	40.1997	23.9059	17.9221	45	45	45	45	55	25	52.3396	38.0844	20.8216		1.53241	1.92214	1.77705		0.589295	0.809539	0.826059
	50	55	59.6774	36.7389	80	50	55	75.7559	43.4204	30.2828	35	45	25	35	55	45	54.2007	31.4962	20.3727		1.62437	2.0557	2.08991		0.65093	0.861286	0.814001
	90	50	86.3859	42.763	60	65	75	63.9517	49.732	35.568	125	110	105	110	110	110	123.665	98.1056	85.8251		2.02011	1.49945	1.34469		0.683147	0.876369	0.911581
	75	55	76.2002	49.9556	75	40	65	65.4691	61.4665	33.9221	30	25	30	30	40	25	32.1575	24.7143	19.606		1.52536	1.37268	1.45114		0.588135	0.844727	0.878558
	45	45	49.3299	38.3609	60	25	30	66.2335	22.5977	21.2674	60	40	70	55	75	55	86.8306	41.4114	36.2088		1.28594	3.01988	2.23732		0.695045	0.801048	0.84426
	50	45	50.0162	36.9368	30	65	15	66.4446	27.4729	15.9267	75	50	50	70	65	50	76.6821	44.2954	35.4568		1.3541	3.06199	1.92301		0.694135	0.673221	0.861945
	65	40	64.2645	34.2773	35	45	50	66.3932	35.5887	26.4035	55	50	60	55	55	55	51.8508	48.5393	35.5121		1.87484	2.14199	1.23379		0.716465	0.835906	0.909452
	75	60	85.7762	42.9985	40	20	40	36.8953	34.4353	16.222	85	80	55	85	70	50	89.3865	55.9713	22.0682		1.99487	1.45666	2.2908		0.663777	0.778304	0.733836
	45	40	44.6117	33.9843	65	75	115	133.333	63.2229	39.9087	55	50	60	85	25	40	92.0727	32.4682	18.7032		1.31272	2.58568	3.59861		0.703397	0.845344	0.75292
	80	45	77.7829	39.045	35	40	50	43.8013	31.1303	28.9298	90	80	110	95	80	75	95.9568	64.5335	55.3897		1.99213	1.45858	1.6003		0.665225	0.854003	0.898406
	45	50	52.1113	33.3628	105	45	70	109.86	54.3758	30.3793	50	50	65	70	40	60	68.1686	44.5408	26.7914		1.56196	2.5924	1.9113		0.794437	0.78408	0.873203
	40	40	43.6259	39.2174	45	30	35	49.8227	23.3947	19.0491	70	70	60	50	85	55	73.0013	46.1093	36.5814		1.11241	2.3477	1.76565		0.823493	0.788081	0.843047
	75	90	84.5076	62.2338	35	45	20	46.7408	27.7406	16.6502	105	95	140	120	105	95	143.884	82.7832	52.9374		1.35791	2.10588	2.1203		0.56372	0.795807	0.873499
	55	65	67.1548	41.153	40	40	15	40.3605	37.4486	16.2175	40	35	35	35	35	40	35.9801	33.7853	20.1771		1.63183	1.50414	1.33353		0.692484	0.728415	0.840337
	35	60	54.9183	28.1021	30	50	35	52.9395	25.1872	23.8312	50	50	25	35	35	45	55.5825	39.7266	19.9805		1.95424	2.15999	1.86184		0.704247	0.86548	0.831536
	65	80	62.4752	52.6568	85	115	120	104.413	101.769	72.8291	25	35	25	25	30	25	31.9475	24.6898	19.4187		1.18646	1.19603	1.44859		0.635709	0.904245	0.863
	65	115	111.649	58.6958	55	45	25	59.0355	33.8316	21.3751	25	35	35	35	20	45	40.7082	28.0508	15.9832		1.90217	2.13871	1.84894		0.746792	0.815621	0.841941
	90	90	92.8548	57.6274	50	30	60	50.5148	42.5563	18.9438	40	35	50	55	35	35	51.6061	25.0025	22.2131		1.6113	1.64276	2.18598		0.597292	0.791986	0.83959
	70	75	80.8047	55.8888	115	115	100	123.087	102.661	70.9148	45	40	45	60	30	40	54.327	34.213	20.2824		1.44581	1.41825	1.99382		0.691417	0.864302	0.838637
	50	65	62.0598	35.3323	60	40	50	53.8075	39.0579	29.5185	35	35	35	45	35	30	42.9987	25.6677	19.3261		1.75646	1.56927	1.91132		0.728504	0.893077	0.852871
	65	85	92.5157	46.7759	35	35	30	41.5281	23.7429	21.1493	90	90	105	55	100	110	109.848	75.0664	41.2924		1.97785	1.85012	1.8881		0.65598	0.871891	0.849268
	85	125	142.851	67.3681	40	35	30	37.5404	31.9149	22.281	40	30	35	55	25	30	47.6133	24.5223	16.0884		2.12046	1.38536	2.34486		0.609509	0.888019	0.802864
	45	50	61.1855	29.5885	105	105	110	125.131	91.9435	73.894	95	75	85	40	130	70	139.932	69.0871	19.1833		2.06788	1.50908	3.17054		0.700389	0.885358	0.713549
	95	60	99.0686	42.3275	35	30	45	46.4645	29.4791	20.6714	45	60	65	55	25	70	73.5607	39.7804	23.0608		2.34052	1.853	2.34116		0.701986	0.84329	0.776424
	30	80	88.9916	23.3866	120	130	120	124.752	116.525	92.3328	65	70	65	60	60	70	66.7641	57.6547	40.0501		3.80524	1.19461	1.36665		0.718366	0.904456	0.905911
	80	95	102.318	67.6425	75	95	60	98.8437	51.0955	47.0887	80	100	65	80	70	70	84.4434	67.6666	34.208		1.51263	2.01343	1.65779		0.576694	0.792287	0.855565
	60	55	61.8846	39.482	60	70	65	78.0626	49.0745	39.2335	85	45	55	85	55	40	98.8174	39.6961	23.3156		1.56741	1.76796	3.13648		0.761391	0.860806	0.790989
	30	50	48.2568	22.9667	35	30	30	42.5774	28.2599	17.2679	45	40	35	40	45	40	44.5329	35.4328	25.0098		2.10116	1.87039	1.47356		0.812493	0.847553	0.86912
	55	80	78.2744	39.7129	60	60	100	100.27	57.313	36.6212	60	30	35	60	50	30	53.6867	29.2054	21.1737		1.971	2.1349	2.13131		0.644596	0.841321	0.827726
	60	65	61.6679	44.6361	60	35	25	59.581	30.4076	20.5285	65	70	50	60	65	55	65.7589	59.3192	37.283		1.38157	2.33944	1.36144		0.780468	0.81484	0.830057
	70	90	77.3575	59.3489	25	30	30	34.6759	26.4008	19.9	65	50	70	35	95	35	101.504	31.9111	21.6652		1.30344	1.49785	3.78916		0.630619	0.887273	0.732978
	80	130	131.117	56.2452	30	50	95	114.31	37.5296	19.4262	65	35	50	40	65	30	74.1506	26.6253	22.6349		2.33117	4.01397	3.01057		0.669935	0.71282	0.80412
	85	140	145.769	71.7509	45	20	35	44.3427	31.7062	16.3292	50	55	40	40	60	50	64.8973	31.6653	27.7353		2.03159	1.84625	2.18507		0.573882	0.810165	0.854104
	50	55	49.32	40.7504	35	35	25	30.4929	28.2003	22.2857	60	45	45	65	40	35	63.2034	33.5666	24.3607		1.21029	1.20798	2.18216		0.844479	0.886235	0.84676
	60	65	55.9394	46.583	105	80	100	102.845	86.6921	53.5024	75	65	55	95	55	65	76.5431	47.1882	35.1575		1.20085	1.46718	1.85907		0.821009	0.878915	0.89447
	45	65	67.917	33.092	45	45	20	44.7291	38.3291	14.4282	40	40	35	55	40	30	50.029	37.8413	20.8953		2.05237	1.69565	1.70351		0.72938	0.785221	0.822592
	50	90	87.3303	49.3957	50	90	75	107.89	46.2094	31.798	55	40	30	50	50	35	59.4926	30.8404	19.6964		1.76797	2.76614	2.35443		0.577456	0.81104	0.825998
	45	40	40.929	35.1937	50	50	50	52.5912	36.4963	33.4098	130	85	115	130	100	70	124.859	81.7904	53.35		1.16296	1.50463	1.84784		0.889355	0.847339	0.865969
	100	45	105.738	32.3288	25	25	75	92.4985	19.5104	16.3629	50	45	65	45	40	55	57.2331	38.6377	35.97		3.27072	5.15695	1.53424		0.622909	0.697859	0.882868
	35	70	66.7348	29.769	90	110	110	100.344	80.8319	68.0236	140	105	140	140	105	105	135.681	107.881	78.2172		2.24175	1.34821	1.45816		0.663683	0.902238	0.876228
	35	70	64.6947	31.1852	35	40	35	58.8982	24.0856	18.106	45	45	40	40	45	55	61.7439	32.921	21.3282		2.07453	2.79194	2.27631		0.730143	0.801766	0.833764
	145	155	156.399	128.341	120	100	85	136.574	88.8304	47.0605	75	60	85	65	70	80	89.6021	52.177	37.0842		1.21862	2.01005	2.00764		0.524779	0.777005	0.825279
	30	40	40.333	30.5888	35	25	35	33.239	29.5786	19.0658	40	25	35	45	35	30	38.2961	26.1113	21.857		1.31856	1.36661	1.59672		0.879242	0.853008	0.840026
	35	70	62.513	29.471	85	100	90	115.223	62.2447	42.5275	55	60	70	65	65	55	66.3513	46.878	40.7815		2.12117	2.1995	1.51384		0.721057	0.841598	0.872437
	95	120	114.517	81.8959	65	70	20	74.1527	54.0958	20.4567	50	55	35	30	55	40	56.6907	29.1519	23.8867		1.39833	1.98927	2.13771		0.6211	0.697171	0.829693
	85	35	73.143	30.638	100	95	85	114.729	67.5823	55.5502	55	35	45	60	55	35	57.8391	45.4161	21.3497		2.38733	1.8635	1.7326		0.790777	0.890473	0.821625
	115	110	124.343	91.4717	40	50	40	57.2585	31.9897	24.5992	30	30	35	35	35	30	37.0701	29.7909	19.4487		1.35936	2.02366	1.5057		0.544076	0.841513	0.86787
	80	120	133.478	47.2397	40	40	55	62.6991	31.3079	28.4727	60	50	70	45	60	55	70.3863	49.9977	29.7251		2.82556	2.09764	1.76578		0.623823	0.879473	0.8483
	125	120	129.383	104.098	30	35	20	31.8577	23.8169	20.1514	45	60	40	50	50	55	56.2072	37.1973	23.4483		1.24289	1.44912	1.85363		0.496163	0.859729	0.850904
	45	50	39.6203	35.6599	30	85	45	90.1914	42.1109	20.8139	60	55	85	40	80	75	78.1951	45.0604	25.9015		1.11106	2.86664	2.20386		0.866026	0.766559	0.806175
	50	25	49.0996	24.031	30	30	25	36.2942	24.091	19.9637	30	40	50	25	40	55	61.8668	20.9365	17.1776		2.04318	1.64768	3.2464		0.839222	0.876726	0.759118
	135	140	174.924	112.833	60	80	65	96.2286	70.6009	30.1535	50	45	35	35	50	40	53.6527	37.603	24.5225		1.5503	1.91016	1.72723		0.613735	0.843636	0.87199
	40	35	38.9342	33.3567	45	20	50	56.4444	33.9795	17.194	50	35	35	45	40	35	47.0087	31.0303	25.2321		1.16721	2.206	1.67105		0.814417	0.745168	0.865662
	80	50	85.3303	43.9027	55	80	105	92.5167	57.0893	44.1965	40	30	30	35	40	20	42.6325	24.9084	20.3167		1.94362	1.82685	1.88535		0.745662	0.873607	0.857563
	100	125	103.429	80.3667	75	35	30	82.0344	30.2486	21.0925	95	60	70	85	65	65	88.0218	57.8585	43.6209		1.28696	3.19566	1.73477		0.63076	0.794598	0.878996
	35	40	39.9745	32.0104	20	45	65	74.9932	24.0583	17.5439	60	40	50	35	45	20	77.0204	30.9987	16.6696		1.2488	3.60525	3.23151		0.846374	0.742028	0.723769
	25	40	43.858	24.6691	55	50	60	48.6128	42.7927	34.3151	40	35	30	30	40	30	40.1277	26.7895	18.7164		1.77785	1.26091	1.76363		0.832808	0.876586	0.835882
	30	55	52.6806	26.325	50	55	80	88.5634	48.9358	39.3762	145	105	75	125	100	110	162.327	87.8798	41.8777		2.00116	2.00569	2.502		0.785806	0.864552	0.826652
	45	55	55.6266	39.1887	25	30	25	32.1608	25.7778	19.8893	35	40	35	45	30	35	37.0333	32.3041	21.8572		1.41946	1.40849	1.36752		0.804094	0.880028	0.861816
	40	85	82.7247	28.3595	40	55	65	69.9261	38.0509	29.3039	50	35	50	70	20	40	64.7955	29.1781	16.7919		2.917	2.07635	2.81904		0.789661	0.861384	0.746438
	70	45	69.0897	38.7211	35	45	15	46.9484	26.9301	16.1072	50	65	50	70	40	50	61.0898	36.4464	31.9328		1.78429	2.18176	1.78679		0.725669	0.717826	0.88323
	30	45	40.6697	28.8219	65	60	95	91.5629	53.927	38.8905	80	35	55	50	85	35	82.2637	36.8778	25.6968		1.41107	1.97297	2.6293		0.783729	0.855303	0.79706
	60	75	77.4988	49.7657	55	50	60	58.2994	41.2784	38.5956	85	85	80	60	100	100	87.1792	66.5777	41.101		1.55727	1.45979	1.61925		0.730202	0.923754	0.879386
	80	80	84.9707	58.8595	75	80	60	66.1044	57.4899	43.9514	50	60	75	45	70	65	67.9	44.8466	30.8593		1.44362	1.3033	1.79378		0.734121	0.900318	0.851409
	40	35	40.6614	32.7712	35	35	35	39.3974	32.0923	22.5828	100	115	110	105	95	100	111.029	95.607	57.1982		1.24077	1.44115	1.45321		0.823882	0.896509	0.885138
	100	75	98.8345	65.3637	50	80	95	108.675	57.8913	36.0538	75	75	70	70	55	85	83.4445	48.128	38.9565		1.51207	2.31359	1.9164		0.683	0.845957	0.857154
	40	80	87.2261	32.219	35	45	80	78.164	42.1562	31.0534	55	45	65	40	70	45	66.197	36.3992	25.7954		2.70729	2.13535	2.1287		0.788744	0.85527	0.82421
	75	45	66.836	40.6474	115	100	90	115.453	84.2633	67.7414	65	35	55	60	40	35	61.3894	37.3841	28.9525		1.64429	1.51907	1.85084		0.726249	0.8491	0.856276
	45	70	63.0112	38.9361	45	50	20	55.4786	30.5522	18.4874	85	130	95	95	120	75	135.601	65.9158	45.8918		1.61832	2.26261	2.42561		0.820871	0.773493	0.83378
	40	45	45.5631	27.865	30	30	40	41.0452	31.7987	17.6905	30	30	55	35	55	40	48.1683	29.4137	17.8573		1.63514	1.65875	2.03797		0.799374	0.821865	0.780465
	40	45	46.1932	36.8645	50	80	90	92.0484	70.3563	43.1783	45	45	40	50	60	25	50.1931	44.1411	19.805		1.25306	1.6215	1.56986		0.834118	0.882308	0.804188
	45	45	59.5275	29.2496	40	50	30	47.2129	34.1716	23.4977	110	90	95	75	100	95	98.9151	80.9327	51.5829		2.03515	1.63737	1.49288		0.810113	0.840496	0.880292
	65	115	107.839	59.0515	35	30	40	47.2176	32.9086	17.4794	40	80	80	45	45	45	117.208	42.5869	30.0325		1.82619	1.87416	3.22801		0.743696	0.834943	0.768063
	125	85	116.694	80.8594	65	80	95	92.9458	51.6586	43.7488	30	70	45	60	45	50	69.503	33.9113	20.4629		1.44317	1.9484	2.55647		0.709655	0.865667	0.795632
	55	35	49.6493	32.012	65	65	85	87.496	52.0787	42.4769	65	65	60	55	70	50	69.4129	42.0198	33.4292		1.55096	1.85068	1.84		0.761655	0.892143	0.861743
	30	25	31.3704	23.9099	40	30	25	36.3303	26.266	20.9758	40	40	45	45	50	40	45.7798	39.9646	27.4891		1.31202	1.53806	1.35737		0.851331	0.88498	0.876643
	50	35	44.7832	32.9971	35	30	25	30.5873	29.2153	18.7986	45	65	50	25	60	70	66.7977	41.5537	16.0667		1.35719	1.2741	2.31855		0.803185	0.829697	0.68123
	120	95	117.041	82.9776	40	35	50	48.3784	32.4782	23.0343	25	20	35	30	30	30	34.5604	22.4705	18.7875		1.41052	1.74297	1.67533		0.56044	0.808312	0.833209
	65	75	72.7269	60.9138	55	45	75	76.3991	40.2805	37.5354	35	45	45	35	45	50	48.4909	30.5773	23.7907		1.19393	1.96359	1.7838		0.698813	0.853873	0.847931
	60	45	60.9055	35.3011	105	85	105	109.793	94.1028	54.0385	40	50	45	30	35	60	58.2192	44.072	21.1207		1.72532	1.48228	1.78606		0.825273	0.880532	0.80177
	120	140	157.376	98.622	55	55	85	91.1748	48.9349	40.7493	45	60	65	50	80	70	66.8688	48.6769	29.5566		1.59575	2.03324	1.70947		0.541206	0.868779	0.83157
	60	70	62.6236	46.1638	40	40	40	46.0404	31.441	30.5323	45	45	55	60	40	20	69.3879	30.7691	18.0812		1.35655	1.48581	2.84084		0.754824	0.874946	0.778967
	60	80	84.7066	45.1295	110	110	90	130.912	86.9015	69.2245	30	50	45	45	50	35	68.078	34.7299	17.2351		1.87697	1.677	2.62015		0.675305	0.88333	0.784002
	50	50	49.1389	37.0102	60	50	85	82.0771	49.0792	33.5323	75	75	70	55	80	75	69.5119	63.8312	36.5777		1.32771	1.98706	1.38458		0.738475	0.879309	0.879799
	80	35	71.3979	26.7095	45	50	35	52.0302	28.9588	26.3163	30	35	30	30	40	35	35.1726	29.8763	17.3181		2.67313	1.88259	1.49054		0.766747	0.805439	0.876261
	30	80	81.3839	26.9394	25	45	35	45.0689	30.1551	21.2388	45	40	50	40	50	45	52.838	34.502	28.1252		3.021	1.75386	1.68738		0.753787	0.81785	0.882667
	110	130	151.288	78.7437	40	40	25	48.0458	30.0865	16.3348	55	30	45	35	40	30	48.0743	42.0089	18.5676		1.92127	2.06999	1.58723		0.622629	0.812968	0.794931
	60	40	68.1816	21.9958	125	90	95	103.155	88.2867	49.2135	35	45	50	50	25	50	57.6199	35.4608	14.8711		3.09976	1.50044	2.28959		0.669907	0.842754	0.776373
	60	70	78.8724	36.0638	70	60	100	88.3962	55.7115	42.2109	70	70	70	40	80	55	80.0293	67.0938	32.1611		2.18702	1.80543	1.6126		0.752555	0.885155	0.86042
	30	70	67.1139	25.1443	40	30	30	40.4264	24.9789	22.9842	60	100	80	65	85	105	93.9486	71.1918	40.3378		2.66914	1.68573	1.68473		0.74037	0.881132	0.844166
	50	35	46.2421	32.3567	110	95	85	125.753	72.4001	58.7829	45	60	45	55	35	65	51.7206	39.5735	25.8149		1.42914	1.91722	1.58195		0.772511	0.867699	0.837479
	45	40	37.5341	36.4272	45	50	25	45.7714	44.217	18.1121	105	140	85	115	95	115	137.474	79.1287	43.8745		1.03039	1.4687	2.2353		0.849475	0.752733	0.855672
	80	75	78.2181	54.5188	90	65	100	94.1286	77.8784	48.2092	30	55	40	30	25	65	69.9118	23.2482	18.1665		1.4347	1.49307	3.37618		0.729372	0.857608	0.765913
	50	35	43.5727	34.3567	120	120	80	116.97	87.8194	56.0357	45	100	75	55	30	100	109	41.2771	18.4517		1.26824	1.62622	3.64983		0.82826	0.849703	0.664236
	40	40	38.1214	32.6327	30	35	20	34.6771	27.5391	17.4616	140	150	150	115	155	135	135.097	110.635	98.4677		1.1682	1.54118	1.29216		0.805413	0.844927	0.908525
	50	50	48.9427	47.5343	30	30	25	28.3244	25.4938	21.7949	75	70	50	70	55	75	82.5715	45.0584	31.3138		1.02963	1.19793	2.16234		0.663156	0.854571	0.844133
	45	45	43.4543	36.7676	80	35	70	66.9687	50.7867	27.6869	50	35	40	25	65	20	65.7288	17.1149	14.0853		1.18186	1.70678	4.21335		0.846689	0.804232	0.683558
	45	35	38.7714	29.2931	45	40	40	45.063	35.0921	28.7628	60	50	60	55	60	30	62.9937	53.1271	21.4527		1.32357	1.41142	1.6893		0.830527	0.889135	0.794447
	50	60	67.2994	36.5312	30	45	20	38.6698	31.2137	16.8614	40	45	40	55	30	45	50.226	39.6059	19.4296		1.84224	1.60872	1.70155		0.729822	0.808228	0.831019
	70	75	77.1642	55.3885	90	75	100	106.288	57.4893	53.3795	40	50	35	50	35	50	43.5434	33.2192	27.0598		1.39314	1.91736	1.44473		0.754606	0.893152	0.828127
	135	135	162.158	115.181	55	35	55	56.8948	30.1745	25.8753	45	80	45	40	65	80	81.3441	41.4072	29.1737		1.40786	2.03015	2.30499		0.583656	0.797861	0.819262
	45	40	47.0744	34.0394	25	65	70	75.3308	49.2005	19.1466	35	40	50	45	60	35	51.2052	34.0901	24.2396		1.38294	2.20436	1.75571		0.765802	0.785985	0.853752
	50	40	47.0294	38.3358	105	110	110	129.823	75.4053	66.874	110	75	115	120	95	75	114.565	73.321	46.0259		1.22677	1.82491	1.91986		0.790452	0.84832	0.85834
	50	80	87.252	34.0523	45	75	45	72.7688	40.714	31.0718	45	40	45	60	30	35	51.5815	27.5474	22.5163		2.56229	2.02739	2.06063		0.779394	0.832968	0.8174
	40	50	48.3084	37.6375	125	115	115	121.267	108.535	87.8308	45	60	55	50	40	70	57.6712	40.3137	31.3461		1.28352	1.23511	1.60958		0.820636	0.872775	0.882484
	130	135	156.551	135.534	55	45	35	49.9004	35.3077	22.654	60	90	45	55	50	85	85.0479	44.3836	34.0714		1.15507	1.72184	2.16807		0.610351	0.852149	0.85033
	130	125	151.643	106.382	40	30	40	44.7747	32.5986	21.4283	45	55	50	40	45	55	53.8763	37.3192	26.993		1.42545	1.65749	1.67546		0.634974	0.854958	0.873657
	70	70	67.4114	50.3967	120	110	100	141.976	114.063	78.6138	40	90	80	50	60	55	109.755	53.2993	36.2459		1.33761	1.47372	2.45138		0.781266	0.843259	0.8257
	80	75	70.6171	56.5378	125	120	115	135.125	107.334	92.2536	25	60	55	30	20	35	84.4135	25.124	15.4537		1.24903	1.35404	4.16059		0.77307	0.90675	0.715033
	30	35	32.4924	28.3154	35	75	20	82.9732	28.2669	21.6238	60	65	55	55	65	45	65.557	44.8995	35.903		1.14752	3.3262	1.62265		0.830548	0.718353	0.875007
	125	125	148.877	68.2408	85	65	50	73.8633	55.963	48.279	45	45	40	50	35	50	39.9149	32.7812	28.2089		2.18164	1.41715	1.3089		0.673881	0.853033	0.85209
	30	35	30.6461	24.7468	45	55	35	46.6825	35.4559	24.9252	110	100	125	85	110	110	125.465	73.0306	65.4958		1.23839	1.54626	1.81142		0.870914	0.877727	0.902458
	100	45	108.595	38.0228	30	50	70	76.4195	40.3558	18.512	50	40	45	40	40	45	61.7687	32.9171	24.7514		2.85605	2.59631	2.1422		0.713624	0.76893	0.839061
	50	80	90.0422	42.4539	75	40	20	79.8941	36.7596	14.583	45	70	50	50	60	55	58.6739	40.7566	34.7725		2.12094	3.1122	1.55367		0.685368	0.677909	0.88143
	45	45	45.7677	41.6276	40	65	65	82.0445	44.6431	26.945	40	55	60	55	40	60	61.6841	42.4489	28.6824		1.09946	2.29212	1.73437		0.689648	0.824467	0.863527
	45	40	47.8752	30.474	80	65	55	78.024	58.7584	31.178	55	40	50	70	45	40	71.4498	38.8014	25.1598		1.57102	1.73509	2.23416		0.807599	0.792205	0.817611
	70	45	72.5086	36.6357	35	30	30	35.3794	25.0368	20.6345	30	30	40	45	35	25	45.9837	26.4513	18.1875		1.97918	1.54931	2.06026		0.761269	0.883004	0.840286
	75	50	79.5535	41.2438	40	35	25	39.4641	28.0203	22.9753	45	50	40	45	30	55	50.1987	44.8798	19.8469		1.92886	1.54775	1.5511		0.749358	0.855976	0.820137
	30	45	48.2521	23.0072	80	35	75	73.0085	60.4022	25.9325	70	55	55	80	75	50	62.9953	48.8066	37.9962		2.09726	1.69129	1.45146		0.776006	0.806041	0.865412
	70	50	65.1824	41.6185	30	40	40	38.0912	35.4743	23.8909	35	45	45	35	40	55	56.1796	33.021	24.483		1.56619	1.28328	1.95394		0.752014	0.859987	0.884818
	60	45	59.5116	44.3842	65	60	25	59.9932	48.1912	22.9393	65	70	80	75	70	75	76.4198	60.8893	41.7579		1.34083	1.68685	1.48898		0.800597	0.784605	0.880455
	50	60	65.4794	34.7779	115	115	35	128.531	82.6647	29.3454	80	50	75	55	80	65	102.716	46.9094	35.321		1.88279	2.29499	2.49824		0.777455	0.707601	0.842861
	50	60	53.0315	45.7397	45	70	35	61.2606	38.6921	26.1675	45	40	45	70	30	25	69.9057	18.9791	17.3218		1.15942	1.88902	3.85145		0.818468	0.841242	0.749
	35	55	58.5173	28.8666	25	40	45	53.7978	27.9763	16.0875	60	45	35	30	65	35	62.8556	35.3564	23.6807		2.02716	2.44182	2.12936		0.779922	0.786526	0.813869
	45	35	40.663	32.0604	40	55	30	55.532	30.5401	22.185	60	60	55	70	35	55	62.8231	55.5999	28.8145		1.26832	2.10647	1.48845		0.849534	0.82132	0.830238
	55	65	73.5057	45.314	40	45	30	40.5718	28.5085	21.4251	45	45	55	55	25	35	71.3734	27.5778	21.9252		1.62214	1.62503	2.8836		0.722603	0.870924	0.801245
	50	50	43.807	40.7619	100	70	40	98.2722	40.6159	34.557	60	35	40	30	65	25	70.0426	22.7525	18.298		1.0747	2.61456	3.41251		0.795671	0.803953	0.762595
	45	40	43.8857	36.0558	70	70	35	100.048	32.5135	24.6505	75	40	80	50	85	50	89.8487	47.1295	30.0458		1.21716	3.50037	2.32843		0.762591	0.783773	0.823276
	90	50	76.8272	36.4092	55	40	75	69.0091	43.8924	32.4655	50	45	70	55	75	50	60.37	47.1072	36.1363		2.1101	1.80752	1.45044		0.753839	0.87228	0.861618
	75	50	75.1308	40.2414	85	90	100	100.424	73.3971	60.8015	120	130	110	140	110	105	130.088	88.8638	79.1178		1.867	1.49665	1.54884		0.758699	0.873592	0.905307
	35	55	43.3615	30.4895	65	35	25	66.7178	32.5436	16.406	160	170	140	140	135	130	153.614	120.391	97.9161		1.42218	2.72598	1.40732		0.812184	0.751787	0.912058
	55	100	103.421	51.0096	80	110	40	132.986	44.2116	30.3385	35	35	45	30	40	50	48.2066	28.7355	25.1549		2.02748	3.5677	1.78906		0.767062	0.789242	0.883709
	40	80	77.7045	35.4909	65	70	90	122.484	56.7372	42.8702	55	40	50	75	45	20	70.4492	37.5759	15.1144		2.18942	2.45934	2.67409		0.790756	0.802434	0.69908
	45	70	78.9218	28.2385	50	45	60	52.4147	43.1558	32.2342	75	95	135	85	100	100	120.353	66.8185	48.0381		2.79484	1.3905	2.0957		0.725269	0.908304	0.86251
	50	40	41.9894	33.0568	25	65	75	74.4333	58.1742	18.6011	60	55	75	70	50	70	77.6595	50.1889	33.1203		1.27022	1.93899	1.86437		0.7898	0.72201	0.840303
	60	70	74.594	38.4716	35	30	40	39.4377	31.8244	20.1277	65	70	80	50	70	75	89.389	56.298	34.4177		1.93893	1.51823	1.97075		0.810644	0.835291	0.872835
	75	65	78.6903	33.4475	30	45	50	49.0374	33.1113	25.2027	40	50	40	40	45	55	47.4103	34.7762	29.1458		2.35265	1.68184	1.48338		0.745469	0.861409	0.880073
	125	100	141.434	66.5917	35	25	55	65.6407	29.3057	17.3528	95	60	90	80	80	75	89.2515	67.6874	42.7162		2.1239	2.81366	1.61682		0.684155	0.784746	0.903946
	50	35	44.4036	30.8898	95	105	115	136.222	100.625	44.0599	40	50	55	40	45	60	63.9434	28.5171	24.5905		1.43749	1.88302	2.40807		0.770323	0.847163	0.847496
	100	120	131.267	61.3419	50	50	20	62.5119	37.9918	18.0783	105	75	85	105	70	70	105.563	66.9595	41.9144		2.13993	2.22978	1.93919		0.654027	0.750551	0.88343
	75	45	77.8093	36.7777	40	30	35	46.0099	29.71	25.0763	35	45	45	30	35	45	46.9475	36.3088	20.2925		2.11567	1.67961	1.65888		0.74099	0.872269	0.87232
	100	35	92.9806	30.071	65	80	55	82.6058	45.023	28.9866	30	40	30	35	30	45	41.074	25.7144	20.8703		3.09203	2.2323	1.76341		0.765355	0.82811	0.867285
	35	55	57.7512	26.0304	75	55	65	85.1579	52.8249	39.1649	40	40	30	25	50	35	51.2124	23.9874	17.4969		2.21861	1.85147	2.469		0.776051	0.832521	0.805248
	75	40	68.4687	34.3127	30	50	50	52.487	42.6308	20.4289	70	90	80	90	65	85	85.3311	50.3419	46.308		1.99543	1.66468	1.76578		0.717645	0.84313	0.895864
	35	60	59.8331	32.44	35	55	20	55.4191	21.4819	19.8683	50	45	65	55	50	60	71.6375	36.7774	27.641		1.84443	2.68048	2.22413		0.754284	0.778437	0.847584
	50	45	50.481	44.6347	50	40	15	50.6233	33.1034	15.0838	65	55	55	45	85	40	79.8836	42.5434	23.4934		1.13098	2.10111	2.41936		0.849063	0.679181	0.822773
	35	30	32.6345	29.3405	50	55	40	55.6564	32.4822	23.2488	155	130	105	125	110	105	159.808	90.6918	72.0765		1.11227	1.99732	1.96362		0.854241	0.829823	0.89569
	55	80	64.1964	42.5232	35	45	45	60.3761	29.8292	21.2098	50	100	45	20	65	90	94.8281	44.6688	15.3662		1.50968	2.36588	3.15909		0.715215	0.81162	0.658966
	90	60	69.9952	49.1838	30	55	50	48.3116	37.616	23.3308	50	45	60	60	55	20	70.7138	39.0722	16.3129		1.42314	1.58537	2.55353		0.755324	0.84262	0.729336
	70	55	71.3878	47.6064	35	55	45	44.4603	38.7516	33.3361	40	50	45	35	60	35	63.3989	30.382	26.2576		1.49954	1.23351	2.23868		0.76729	0.887772	0.814958
	55	85	96.1964	43.7002	55	30	20	46.0488	30.7771	17.9933	65	55	45	40	65	55	60.426	44.008	25.6037		2.20128	1.88839	1.73609		0.772344	0.795953	0.868519
	40	50	43.0652	38.5997	45	40	30	55.2227	30.5928	22.9177	40	45	50	60	65	35	61.9823	36.8926	24.8489		1.11569	2.064	2.0078		0.883578	0.840861	0.804545
	40	45	38.5946	35.4045	55	105	65	105.341	53.5356	41.6852	30	70	30	45	50	65	77.1161	24.209	20.7953		1.0901	2.21256	3.42705		0.846759	0.829667	0.798699
	50	70	60.0838	41.9655	45	70	20	71.2553	35.7864	16.1711	80	105	115	80	80	100	101.774	76.8827	68.5182		1.43174	2.74283	1.39991		0.815965	0.690292	0.852887
	90	90	87.7975	80.9299	115	90	110	123.44	104.442	63.3673	45	35	45	60	45	40	57.0744	31.0269	27.5014		1.08486	1.47119	1.95032		0.715914	0.861921	0.84996
	40	35	35.4888	24.7678	100	125	115	124.114	119.432	83.6208	55	45	65	40	65	55	61.0137	43.5346	26.4178		1.43286	1.22248	1.74444		0.769929	0.875733	0.879831
	60	40	67.2481	29.7089	60	25	65	67.1609	46.4209	15.3647	35	85	60	50	30	100	110.456	35.1158	18.8214		2.26357	2.174	4.09572		0.794696	0.72427	0.748603
	50	85	83.4981	41.9108	50	50	20	57.8285	29.556	17.2775	70	50	40	70	65	40	64.255	46.3766	26.8392		1.99228	2.46953	1.75522		0.822471	0.727777	0.833848
	40	75	65.7974	33.1606	30	35	50	49.3944	23.7716	18.5053	90	120	80	60	110	115	144.156	58.2693	45.5986		1.9842	2.33671	2.77576		0.724878	0.804266	0.845408
	95	70	92.3477	57.2484	30	70	45	76.3521	37.0148	27.4253	35	35	40	35	45	40	40.1247	31.4798	21.2904		1.6131	2.36971	1.52073		0.731937	0.805479	0.83837
	75	70	62.1234	57.0942	30	30	25	33.534	25.9886	20.6334	125	115	110	115	130	105	112.403	102.499	75.8277		1.08809	1.43855	1.26064		0.685956	0.888792	0.927307
	110	65	107.46	46.1608	30	45	15	38.1635	29.4998	16.5653	60	55	100	85	80	70	112.449	43.4991	36.5473		2.32794	1.65694	2.8096		0.716618	0.761895	0.821747
	100	45	84.2629	35.8164	30	35	20	36.9694	23.4856	18.7894	60	50	70	60	70	55	69.403	45.2499	37.1543		2.35263	1.749	1.68445		0.767933	0.853918	0.90961
	50	75	70.2939	37.4704	35	20	35	35.7048	32.9175	17.9483	55	40	50	70	30	45	70.3376	34.0694	24.183		1.87599	1.40388	2.41493		0.828525	0.840161	0.823355
	120	130	154.665	110.231	95	100	95	105.515	85.8505	55.0792	60	50	75	45	80	55	76.3575	45.0139	25.1516		1.4031	1.49741	2.1765		0.6969	0.900289	0.79759
	60	40	61.8394	38.1777	65	90	100	124.847	66.5227	35.5784	30	45	35	35	30	40	45.4323	30.4146	17.7488		1.61978	2.44556	1.88659		0.782983	0.796036	0.819213
	40	60	63.6702	32.5639	20	40	80	90.4299	32.5639	13.3964	40	55	55	40	45	60	51.96	37.0339	23.5944		1.95524	3.93513	1.71405		0.755643	0.629202	0.858702
	115	85	117.113	56.6643	65	65	110	106.305	58.646	40.3329	40	25	40	35	40	30	44.2237	29.3678	20.4672		2.06679	2.14803	1.77481		0.716645	0.821282	0.861192
	60	45	54.511	44.0672	40	30	30	33.2838	32.392	24.6437	65	55	55	70	50	40	65.9642	45.3098	30.8896		1.237	1.16712	1.73136		0.775271	0.86954	0.854427
	30	30	34.7997	22.4007	35	55	25	48.715	24.6799	21.5378	30	35	35	35	45	40	37.4186	32.9795	19.8159		1.55351	2.10807	1.4175		0.828175	0.801858	0.868187
	60	25	61.6754	31.221	35	35	45	40.5262	34.3273	18.1117	55	40	40	55	40	35	59.0235	34.8929	19.674		1.97544	1.54565	2.16334		0.828561	0.801696	0.810788
	75	40	71.2012	31.4532	35	30	50	56.7924	24.4275	18.2079	35	30	35	30	40	35	31.8289	28.1286	24.2101		2.26372	2.6641	1.21626		0.752715	0.808369	0.882415
	80	50	64.0771	42.3021	120	105	115	126.09	104.344	74.5188	35	60	35	40	35	60	67.9573	29.3947	20.5293		1.51475	1.40991	2.72243		0.791361	0.908817	0.812792
	55	55	50.1087	42.6755	30	40	35	35.6802	30.351	24.632	165	155	130	130	145	140	152.838	117.178	94.9016		1.17418	1.29786	1.44132		0.751353	0.869652	0.895245
	85	110	94.8362	57.2575	60	40	35	43.4018	32.8933	25.9384	125	65	60	80	115	45	97.6135	67.2308	24.681		1.65631	1.47546	2.12407		0.695941	0.845844	0.713972
	100	125	132.044	82.6133	50	50	100	114.654	37.2433	31.1046	40	35	55	45	40	35	43.273	36.603	21.7246		1.59834	3.35501	1.48379		0.664763	0.803151	0.86935
	45	40	42.5978	32.44	125	125	110	119.65	103.292	97.4589	55	75	55	45	75	75	86.2902	56.2902	21.2476		1.31313	1.19203	2.22576		0.821676	0.908821	0.785247
	45	30	45.2845	27.2319	45	35	20	52.3827	23.3348	18.8227	70	110	105	105	80	85	147.491	54.8537	40.6488		1.66292	2.4851	3.08874		0.868719	0.750584	0.826051
	70	30	70.0313	27.4272	30	25	35	36.6008	31.0494	19.1177	55	40	60	30	65	55	83.845	35.0384	20.1797		2.55336	1.45915	3.03687		0.753264	0.84184	0.791636
	25	35	34.8919	21.9963	110	120	120	114.972	94.2601	76.8548	55	50	50	35	65	55	57.8706	51.103	30.3937		1.58626	1.3438	1.42019		0.849819	0.892169	0.859939
	65	35	53.4459	23.8816	30	35	35	39.4009	27.3781	18.7092	50	65	50	45	30	80	74.0617	37.6488	20.0145		2.23796	1.70984	2.56876		0.803275	0.871541	0.776363
	135	90	145.87	65.4521	25	30	50	42.4734	25.0968	22.7607	35	60	45	35	30	35	71.4378	31.8436	22.1624		2.22866	1.775	2.64555		0.703325	0.857415	0.803042
	70	50	59.424	48.4569	40	40	20	38.5276	29.1164	18.2885	50	60	70	60	45	45	67.6326	52.2131	31.6031		1.22633	1.62547	1.61383		0.781176	0.81302	0.831113
	65	80	78.0744	48.4114	50	40	35	69.0531	38.1469	23.8407	60	65	85	60	85	70	94.2153	52.9624	48.5776		1.61273	2.22797	1.85573		0.735191	0.857418	0.857879
	70	80	79.4029	58.8525	45	50	65	71.1694	38.6814	38.182	60	35	40	55	55	20	62.3682	36.958	16.9618		1.34919	1.85184	2.31337		0.775812	0.878451	0.789125
	50	75	58.9723	41.0999	30	40	45	52.9523	26.9499	21.2563	105	65	100	90	90	65	99.6223	71.6299	46.7265		1.43485	2.19691	1.68343		0.809857	0.828168	0.877992
	135	130	144.409	123.923	30	50	35	57.8052	30.5348	18.3176	60	40	50	45	60	55	53.9777	33.1923	32.4981		1.16531	2.36652	1.6434		0.674592	0.805666	0.87773
	45	35	41.1992	23.3645	35	55	30	55.1887	27.3622	19.3932	85	50	65	85	75	40	87.4755	49.0397	24.6176		1.76333	2.36074	2.3752		0.792761	0.800612	0.787282
	90	60	89.0559	46.7779	65	40	80	85.2387	57.5287	30.206	30	45	45	35	35	50	45.5806	38.702	20.6028		1.9038	1.9431	1.53716		0.732553	0.821606	0.851659
	55	40	47.8597	37.5829	45	40	40	45.2284	26.957	25.845	30	40	35	20	40	35	39.7859	27.4145	17.7443		1.27344	1.71313	1.76205		0.753687	0.841066	0.858451
	35	35	39.2555	26.1731	45	35	20	54.0666	28.4812	18.9073	90	50	55	95	70	35	96.3942	49.032	24.8689		1.49984	2.28185	2.60874		0.875025	0.777043	0.804464
	60	45	54.4584	45.4221	35	50	100	112.338	32.9012	21.0202	90	35	35	85	70	30	102.023	36.1891	18.6831		1.19894	4.16674	3.71858		0.833786	0.751394	0.728536
	55	25	52.3533	27.7923	130	125	115	131.221	116.974	105.875	110	90	75	90	95	70	87.5436	67.553	58.2771		1.88374	1.17766	1.39146		0.802598	0.890934	0.893262
	55	40	49.7084	27.5601	100	45	105	120.949	68.0824	26.2067	30	30	35	30	50	20	43.4901	25.8863	20.7394		1.80364	2.5655	1.8655		0.818451	0.777753	0.810028
	60	55	60.2148	38.2459	25	50	45	46.9801	34.8829	21.2009	35	45	25	40	40	40	38.5146	29.5239	25.0747		1.57441	1.67535	1.41083		0.795667	0.848651	0.858815
	40	30	36.8947	23.3962	130	125	115	122.888	119.549	110.994	60	55	55	45	65	60	55.4117	46.0991	30.3908		1.57695	1.06608	1.44886		0.803634	0.895109	0.89239
	55	85	85.3115	45.7465	65	65	100	91.8167	66.2869	43.1326	120	95	105	130	110	80	108.484	81.9096	67.4106		1.86487	1.67825	1.45304		0.776386	0.850079	0.909732
	45	25	48.5797	25.1092	80	110	100	114.137	72.1454	56.7939	30	45	30	25	35	45	48.5295	26.9041	17.7912		1.93474	1.7704	2.17157		0.820513	0.903821	0.825938
	55	30	64.4516	25.6069	25	25	55	58.3332	25.7546	16.7657	55	60	65	75	60	45	69.7517	42.1279	27.2081		2.51696	2.74378	2.01199		0.724411	0.773873	0.828863
	25	35	31.5979	29.2879	35	35	25	37.4192	30.7758	23.207	65	80	75	95	80	45	97.6554	58.5752	26.5552		1.07887	1.38634	2.29426		0.867596	0.875741	0.786209
	80	55	76.3494	41.3518	40	45	25	43.4421	33.1266	21.6921	50	30	45	35	50	35	42.8708	34.1961	24.0113		1.84634	1.58494	1.47304		0.75622	0.853727	0.872847
	45	35	49.1296	29.869	30	60	25	59.4454	23.9796	20.4025	35	50	30	30	40	45	56.6911	20.2371	19.8934		1.64484	2.6788	2.82534		0.852578	0.803191	0.820085
	80	55	73.1144	44.8605	45	55	70	85.5553	38.7387	24.8693	40	45	40	40	50	30	42.7465	35.9793	23.5391		1.62982	2.69008	1.43641		0.730655	0.813498	0.84178
	110	35	125.714	30.5643	40	40	50	51.3341	29.4037	25.1474	30	40	30	40	30	25	36.3737	26.6498	20.9479		4.1131	1.88206	1.52838		0.718195	0.875452	0.857853
	105	120	149.588	92.1957	30	30	20	31.0431	23.7614	20.6698	25	50	50	40	40	50	49.7959	42.6338	17.2978		1.62251	1.39736	1.66176		0.711047	0.854712	0.745662
	100	75	106.578	56.8461	120	75	100	113.701	91.0844	58.4593	30	45	30	30	35	45	53.3166	22.9075	18.7124		1.87485	1.52064	2.56208		0.756945	0.878221	0.821585
	90	70	90.3785	46.3777	80	55	75	90.1838	70.511	44.2192	90	95	85	105	65	95	96.1205	84.3519	43.3218		1.94875	1.5721	1.50572		0.76858	0.89567	0.87259
	75	50	72.8826	41.8705	25	35	20	35.8405	22.0007	19.2063	45	35	30	20	35	30	50.9717	28.8245	22.1847		1.74067	1.73953	1.99853		0.81373	0.815892	0.838264
	115	35	133.067	30.3303	120	120	115	129.609	101.364	92.6371	40	50	35	50	40	45	45.6851	30.3998	23.4355		4.38727	1.33616	1.69722		0.738133	0.88287	0.845267
	35	60	50.6299	31.5705	70	70	100	118.891	57.3525	50.391	45	60	35	45	35	55	56.288	35.2114	27.3712		1.60371	2.20693	1.79884		0.797711	0.812961	0.856572
	95	130	143.726	73.9465	55	35	95	93.3027	47.5173	22.7255	50	35	45	45	55	30	54.0203	32.4268	20.3907		1.94365	2.65657	2.04554		0.683981	0.755641	0.844553
	80	45	78.5341	38.6183	50	35	80	81.2309	31.6964	27.3466	95	80	70	75	50	40	111.159	58.1728	44.3279		2.0336	2.75159	2.16894		0.779684	0.825168	0.844826
	35	40	43.4755	22.7354	25	50	65	64.5839	46.2984	22.3244	75	65	70	55	70	70	73.545	51.6181	43.9515		1.91224	1.88229	1.53909		0.804961	0.795377	0.913807
	90	135	147.385	71.181	35	50	30	67.9426	21.9411	19.8887	40	30	30	45	20	25	47.5919	21.1315	16.3621		2.07057	3.24852	2.53867		0.724506	0.78294	0.808427
	60	30	57.7744	28.6655	30	35	35	38.784	26.0721	21.8178	55	60	50	50	70	35	68.4734	50.2387	22.9145		2.01547	1.61972	1.87205		0.775808	0.84761	0.819706
	65	45	69.2873	33.9157	55	45	95	91.9197	40.4984	27.7291	55	55	40	60	45	40	56.5127	41.3386	27.3565		2.04293	2.69451	1.64532		0.791941	0.781249	0.852341
	110	60	126.089	43.0839	50	45	70	70.4276	44.0424	31.8251	70	80	90	60	70	90	112.529	46.956	39.5333		2.92659	1.85659	2.60214		0.720269	0.892531	0.847579
	60	30	59.4519	28.5321	35	55	60	59.2187	42.6979	21.724	55	55	65	70	50	55	69.4309	50.193	35.0857		2.08369	1.83847	1.62833		0.810447	0.788064	0.851939
	60	60	54.4174	48.8788	40	30	30	38.5918	28.9602	18.1194	35	50	30	25	50	35	45.5894	31.8059	17.7647		1.11331	1.63943	1.83937		0.771252	0.872035	0.800944
	75	70	73.8836	60.9863	45	40	30	52.4651	29.9785	24.3557	60	60	50	70	40	35	80.7057	32.6874	22.8682		1.21148	1.9312	2.9054		0.758896	0.844761	0.829539
	30	55	51.4828	29.9519	40	50	95	109.175	41.8328	26.0942	30	35	30	30	30	45	42.3516	22.7049	18.4401		1.71885	3.21448	2.05865		0.815395	0.75744	0.845453
	55	55	56.8487	39.7005	50	55	30	51.4168	35.1161	23.1162	95	95	110	75	110	110	94.1925	76.4507	66.4635		1.43194	1.76592	1.31817		0.803153	0.843327	0.9126
	85	60	98.7433	35.0847	35	50	90	93.414	32.8869	28.7175	75	35	75	45	85	60	87.1108	37.7578	27.8459		2.81442	3.03271	2.65567		0.746477	0.812888	0.793624
	85	40	71.3389	35.9318	30	40	30	39.2417	30.3339	21.4393	45	35	50	60	45	35	52.8589	34.9095	23.2234		1.9854	1.51591	1.81855		0.762589	0.832042	0.82696
	95	100	120.627	72.6825	60	45	60	64.2469	44.5466	28.588	25	45	35	35	30	35	47.0924	28.1011	21.309		1.65964	1.75695	1.90619		0.687375	0.870585	0.827222
	80	30	89.3327	24.9033	45	35	75	91.2057	27.9667	23.7423	90	80	85	100	95	65	99.2073	79.848	50.2715		3.58719	3.52765	1.52486		0.736469	0.787924	0.858917
	85	30	82.3055	28.5375	55	50	50	75.0137	42.4353	24.089	55	55	60	80	50	40	90.4996	35.4663	22.9322		2.88412	2.25522	3.09938		0.77061	0.813204	0.762526
	135	120	139.784	102.376	35	40	45	45.0753	31.3811	24.503	60	60	80	65	70	75	75.2886	45.6412	42.2916		1.3654	1.61317	1.71241		0.601883	0.873025	0.906211
	60	80	81.5574	44.2258	95	95	90	76.1521	71.4397	67.2619	95	90	135	105	105	105	118.29	81.1122	62.7971		1.84411	1.09807	1.64395		0.776827	0.894566	0.887927
	35	100	89.3261	33.2812	20	40	75	78.9721	27.3802	15.4672	100	50	55	95	85	30	85.9696	61.181	21.3751		2.68398	3.6862	2.08269		0.756322	0.69483	0.754736
	95	115	150.616	78.1926	55	50	60	70.1751	41.7917	25.6101	100	75	60	100	80	60	98.9105	51.2162	44.1005		1.92622	2.08229	2.07541		0.66175	0.827691	0.841663
	85	40	79.9201	34.7266	45	35	35	55.4526	31.8154	26.9113	70	65	75	75	95	30	93.5009	63.5272	20.0897		2.30141	1.8885	2.23641		0.755306	0.834664	0.747937
	50	40	42.9826	34.3486	30	30	30	35.9164	30.3468	18.9247	45	70	50	45	45	75	63.6091	37.1851	31.1867		1.25137	1.4579	1.86068		0.852891	0.864519	0.851269
	55	75	76.5669	43.646	50	60	35	75.8848	43.7819	24.5674	40	30	25	40	30	35	36.1267	27.2192	16.9788		1.75427	2.2205	1.63476		0.743127	0.788128	0.814491
	55	55	56.849	43.7949	95	85	115	137.943	76.5571	55.4422	60	45	45	55	55	50	65.1845	47.6876	27.0643		1.29807	2.09006	1.74402		0.757653	0.851055	0.85696
	40	65	61.0314	36.301	40	25	35	33.621	27.1408	21.9488	80	60	70	70	75	50	77.1946	58.1919	32.5945		1.68126	1.36978	1.70058		0.721385	0.845044	0.874514
	45	30	48.3349	21.8613	130	105	90	155.619	72.1184	57.825	50	50	30	45	50	50	65.072	41.6728	19.9376		2.21098	2.39519	2.11237		0.801539	0.854639	0.808462
	65	65	64.8832	56.8834	35	50	55	59.7276	31.6582	24.9897	75	55	95	95	75	85	105.848	61.7825	46.5671		1.14064	2.10873	1.95383		0.726102	0.840365	0.842863
	135	135	151.494	87.5088	120	110	115	127.139	95.2122	81.371	30	35	50	40	35	40	41.9045	29.0684	22.638		1.73119	1.43999	1.62086		0.63023	0.915178	0.835639
	95	65	89.7297	54.238	45	30	35	40.9081	34.987	25.5673	115	125	130	105	125	115	132.787	114.033	74.4914		1.65437	1.35112	1.4087		0.677055	0.879171	0.918542
	75	55	71.4099	51.3449	70	45	35	55.487	39.0043	25.42	55	70	40	60	45	70	67.8663	36.523	28.3859		1.39079	1.72255	2.09112		0.753179	0.835403	0.821214
	95	80	100.551	39.6898	70	50	55	74.2397	51.1008	35.3867	65	75	75	85	80	45	95.6997	52.8293	37.4754		2.53341	1.71677	2.11949		0.72013	0.876268	0.873925
	45	50	48.8267	36.5453	75	60	35	61.7939	56.5906	22.6534	40	30	45	40	55	45	56.5355	33.9914	23.8527		1.33606	1.55959	1.95475		0.756706	0.781871	0.857415
	80	80	106.019	48.4643	50	35	30	46.0761	33.1132	20.3919	45	50	50	45	40	60	52.5653	44.1112	25.6372		2.18757	1.72231	1.50728		0.720898	0.812176	0.864591
	95	100	111.581	68.3788	45	40	25	43.609	31.744	23.5247	60	65	70	55	65	70	74.8655	60.7758	34.192		1.6318	1.57808	1.57665		0.757434	0.868963	0.862725
	45	35	50.3708	25.5664	45	40	60	70.1474	32.6836	22.7713	50	60	50	50	35	65	68.3758	46.3707	18.8445		1.9702	2.52989	2.09692		0.772242	0.809891	0.772699
	105	110	141.717	77.6578	25	35	25	38.3639	23.2251	17.9156	55	35	75	75	40	45	71.9189	30.5071	28.6758		1.82489	1.86501	2.43039		0.652053	0.862733	0.808258
	35	70	88.2074	24.8319	30	25	35	43.846	22.9021	19.8571	90	80	85	115	50	60	124.654	46.378	39.3367		3.55219	2.05083	2.90857		0.75635	0.866032	0.833382
	45	70	62.4762	32.0355	55	65	55	71.4071	52.0455	30.2034	105	100	120	115	85	110	112.183	90.3123	64.6591		1.95021	1.73637	1.44779		0.78768	0.823345	0.90912
	30	80	70.1227	25.6318	45	40	50	55.1968	32.8507	29.9385	60	45	40	55	45	55	49.5286	43.5815	25.02		2.73577	1.75816	1.44395		0.756774	0.888765	0.897747
	70	60	56.0397	50.4659	50	50	40	62.0605	39.0983	23.9973	80	55	90	75	80	70	97.1603	61.6235	32.9787		1.11045	1.96719	2.05408		0.727102	0.856885	0.858096
	30	35	37.0845	31.1264	35	50	30	51.7116	30.123	23.1317	80	60	90	50	100	55	113.917	45.9265	27.8798		1.19142	1.94205	3.08691		0.748807	0.769178	0.798661
	55	40	47.8249	33.7525	70	80	105	104.7	63.09	59.801	30	35	50	55	35	20	57.9807	25.3658	15.0492		1.41693	1.70395	2.86926		0.737694	0.871531	0.772923
	30	30	29.865	26.5683	40	35	50	51.1838	24.5129	22.6329	50	25	35	45	50	20	47.6265	27.9816	19.4094		1.12409	2.1713	2.00993		0.862365	0.828283	0.815736
	45	80	71.8776	41.2063	70	50	70	77.7938	48.3002	30.4431	35	45	35	40	40	40	45.9836	34.3113	22.2383		1.74434	1.97589	1.62631		0.774828	0.839043	0.852458
	40	40	44.8935	30.7696	90	40	35	92.7146	27.5497	23.0841	65	55	120	95	100	100	135.191	50.1445	32.1551		1.45902	3.66216	3.28534		0.804237	0.761193	0.798066
	55	70	67.0876	44.3029	100	125	110	154.626	102.9	64.1186	60	80	85	45	70	85	80.5147	69.2792	33.6331		1.51429	1.8516	1.56472		0.811974	0.859242	0.830111
	30	40	40.8193	25.1076	50	30	45	52.4633	33.4354	22.4475	85	80	110	110	55	105	133.258	78.9724	43.9585		1.62578	1.87762	2.16802		0.867708	0.837676	0.841186
	50	40	54.7567	32.6524	25	45	30	49.7468	31.2214	19.4958	35	40	45	35	45	35	53.3568	27.8613	22.033		1.67696	1.96173	2.13879		0.850278	0.826028	0.864419
	80	70	71.7451	53.0071	30	60	55	66.2677	30.4491	20.379	20	50	50	25	35	45	47.4441	36.8024	16.6668		1.3535	2.60752	1.77463		0.790608	0.796613	0.71372
	65	75	93.8946	40.1173	35	20	40	38.1701	28.2388	17.9903	45	35	55	50	45	35	54.318	44.6712	17.0126		2.3405	1.65134	1.76117		0.766837	0.811795	0.772569
	60	80	82.1533	38.1108	50	40	55	51.7763	45.8031	24.9658	45	70	55	70	35	60	66.1893	45.0712	26.7715		2.15565	1.46325	1.84262		0.801242	0.858661	0.845484
	130	45	124.362	37.1176	35	50	65	73.8657	50.2151	19.205	35	30	45	30	45	35	43.8386	24.6077	23.5901		3.35048	2.12808	1.81911		0.716057	0.77343	0.881636
	25	30	30.7321	25.6992	30	45	30	50.0472	26.85	20.4774	40	40	35	40	35	40	39.2978	33.3992	26.4766		1.19584	2.11494	1.31265		0.91208	0.813614	0.910931
	90	85	87.2276	54.2683	100	75	60	115.66	59.8547	41.3365	35	40	60	60	40	45	60.9586	31.5847	22.6085		1.60734	2.28597	2.24968		0.714536	0.877177	0.82109
	40	50	45.3009	33.2856	50	25	30	53.0306	22.2223	18.9696	105	105	90	115	100	80	126.576	74.0415	45.1541		1.36098	2.57481	2.12384		0.731086	0.782961	0.871759
	35	45	37.9254	30.0658	35	30	25	32.8229	25.8566	18.3906	70	50	50	40	80	50	66.8894	42.1971	31.7882		1.26141	1.48361	1.80818		0.877746	0.814738	0.861869
	90	70	86.9092	51.1884	45	25	35	38.1719	29.6693	19.4676	55	55	60	60	50	50	59.9922	40.4013	32.6486		1.69783	1.5537	1.6425		0.724369	0.814399	0.899239
	80	40	84.4398	34.0716	60	105	65	98.4636	47.4292	40.3494	30	70	75	40	30	35	112.718	30.6041	22.4155		2.47831	2.24345	4.25193		0.787063	0.828084	0.746966
	50	45	53.7699	33.1605	65	95	65	93.8164	65.0281	46.8165	55	55	60	60	60	25	74.9569	40.1029	16.2905		1.6215	1.67762	2.65836		0.813508	0.835352	0.730755
	70	100	89.1433	57.4596	100	55	55	101.708	43.6404	37.9453	45	40	35	30	50	40	47.8661	27.8802	22.5223		1.55141	2.49328	1.89935		0.705599	0.835357	0.869185
	35	65	59.7086	33.4158	85	80	45	100.986	61.329	28.9815	55	45	55	55	60	45	51.6474	47.9089	30.1343		1.78684	2.23643	1.32356		0.811959	0.790771	0.896448
	40	35	39.3128	27.1494	40	55	30	48.3736	30.3	22.4415	85	90	90	115	80	80	96.5581	73.3101	47.7027		1.44802	1.83437	1.59583		0.847286	0.83461	0.893817
	105	95	112.131	72.7512	60	55	30	72.2231	38.1235	21.7682	60	45	45	70	35	50	65.5178	29.6277	24.5602		1.54129	2.41179	2.41817		0.664223	0.758375	0.822841
	65	100	104.268	61.9137	30	50	35	45.6998	28.2082	24.3519	55	50	55	60	50	65	61.1334	50.6121	29.7492		1.68408	1.73895	1.52146		0.75815	0.879495	0.839003
	35	55	61.0279	30.3864	70	45	80	80.3846	61.9286	29.5946	75	40	70	80	65	45	68.8239	53.7211	27.144		2.0084	1.7566	1.70219		0.824229	0.845056	0.831979
	45	90	97.7721	35.1479	70	50	45	83.8525	35.9012	25.2973	30	40	25	40	25	35	43.7956	23.0854	18.2647		2.78173	2.74035	2.11828		0.722271	0.826081	0.835704
	40	85	90.8301	31.8559	45	35	35	39.2012	31.9649	25.9399	45	30	30	45	35	30	45.3322	27.3799	20.9789		2.85128	1.35399	1.87483		0.790829	0.877113	0.863563
	60	135	162.573	48.7485	35	30	35	41.337	28.0815	20.0715	35	30	30	35	45	30	39.4932	26.3814	20.6799		3.33494	1.7169	1.67837		0.700956	0.845639	0.854717
	60	50	52.9636	45.6455	140	130	120	150.5	133.639	110.224	45	60	45	55	55	45	63.1354	44.5089	26.4878		1.16032	1.2343	1.77854		0.835767	0.873735	0.822711
	40	40	56.4179	23.3675	100	125	115	129.498	124.346	70.5317	45	30	35	25	50	25	48.6372	21.3343	18.9303		2.41438	1.32902	2.41588		0.781349	0.892822	0.840019
	50	40	51.4402	37.6389	35	55	55	68.2766	25.8377	23.0707	60	40	50	75	55	30	70.0962	35.0529	23.4036		1.36668	2.79202	2.39823		0.792684	0.776606	0.843069
	40	80	72.4768	33.6024	45	35	55	51.2433	38.9597	29.4025	140	130	85	130	105	105	132.995	75.0903	57.3757		2.1569	1.49917	2.00799		0.712269	0.893864	0.864225
	60	45	64.6393	29.5909	50	30	45	45.8045	36.1889	21.9957											2.18443	1.57446			0.823543	0.811333
	130	60	154.56	52.347	70	45	65	70.6106	55.0032	39.8216											2.95261	1.48928			0.711889	0.876797
	35	35	36.0129	27.5962	55	55	40	75.4728	28.3049	22.364											1.305	2.97906			0.84191	0.764844
	90	75	101.005	48.432	25	40	65	66.9305	30.2583	18.0395											2.08549	2.77158			0.655679	0.765594
	60	35	53.8798	31.4266	75	60	65	68.7467	61.9226	37.2942											1.71447	1.38579			0.807347	0.816543
	55	100	92.377	49.4842	120	110	100	151.335	98.8438	64.7971											1.8668	1.8496			0.752935	0.865025
	30	40	35.0033	24.3746	90	85	110	102.96	75.0582	61.42											1.43605	1.50882			0.841059	0.886723
	50	55	66.3232	37.9707	55	35	70	81.0911	42.721	25.4153											1.74669	2.38026			0.781101	0.809548
	100	90	126.89	45.349	65	65	110	88.8366	48.7247	46.8492											2.79807	1.85901			0.727857	0.892017
	75	45	74.4179	41.758	50	50	50	63.402	37.4467	26.7615											1.78212	1.97489			0.729259	0.82615
	35	45	48.0099	26.4467	40	50	60	58.3358	42.4899	28.9296											1.81535	1.63361			0.818473	0.877525
	55	30	57.7302	26.9062	45	60	35	53.9258	36.1804	32.5221											2.14561	1.56984			0.767644	0.872103
	85	70	106.651	35.9843	75	40	60	72.0494	50.7397	25.0829											2.96382	1.90047			0.664901	0.824435
	130	105	172.484	63.9196	60	50	100	134.701	51.9808	34.4191											2.69845	3.11808			0.704248	0.829534
	60	45	54.0763	45.4266	25	25	30	27.6639	26.7322	24.6257											1.19041	1.0773			0.799074	0.877183
	30	55	47.7403	23.6186	30	30	20	31.6826	31.0229	15.6829											2.0213	1.35669			0.750759	0.84645
	55	50	46.9106	45.1034	35	50	80	94.5022	40.829	26.5884											1.04007	2.8035			0.834289	0.807552
	135	135	145.707	109.825	40	50	90	91.6271	40.7403	29.1663											1.32672	2.62142			0.64628	0.809306
	40	85	86.8814	36.2629	40	40	30	41.1519	29.3192	24.7959											2.39587	1.5209			0.733066	0.870898
	55	80	81.1783	40.1052	105	105	100	108.309	86.0028	74.4998											2.02414	1.34963			0.762961	0.876564
	50	35	54.3439	25.4005	50	45	30	80.3918	27.3947	17.9534											2.13948	3.54554			0.780023	0.755272
	75	75	69.7766	61.5593	35	35	50	65.713	30.1404	22.7268											1.13349	2.48597			0.692498	0.819454
	50	65	58.0768	44.5694	75	45	80	75.3418	64.9264	31.9866											1.30306	1.55483			0.802188	0.851348
	55	55	59.5924	50.3692	65	45	70	66.8414	48.6719	34.9375											1.18311	1.5989			0.836671	0.872561
	45	45	50.0729	32.7279	40	40	40	36.3395	30.9917	26.3046											1.52998	1.26848			0.825448	0.849774
	25	40	38.053	26.2791	35	40	35	48.6643	31.7043	19.8326											1.44804	1.88853			0.860875	0.837825
	75	60	70.0109	53.1546	50	30	40	54.2174	30.1415	19.2527											1.31712	2.19529			0.775162	0.831301
	40	55	48.7013	41.3507	135	125	115	126.215	101.36	82.9617											1.17776	1.36951			0.736813	0.913574
	110	60	124.49	46.4137	35	35	20	38.9876	23.0739	17.142											2.68218	1.93891			0.72939	0.806685
	45	40	45.8513	37.5699	25	35	20	33.988	22.5919	21.1852											1.22043	1.55278			0.772639	0.850838
	45	90	84.0047	34.2665	35	60	60	66.6009	51.0607	25.9618											2.45151	1.72939			0.765687	0.810429
	45	55	51.4876	32.3943	70	40	60	66.3903	47.8052	28.0976											1.5894	1.74935			0.770095	0.826982
	135	135	161.95	140.846	35	30	45	44.1609	34.8194	25.6079											1.14983	1.46162			0.667256	0.851724
	25	45	42.407	28.7728	35	35	45	42.0467	32.2637	24.4984											1.47386	1.48151			0.832041	0.89344
	50	35	48.8208	29.2204	30	45	45	41.0022	36.0161	19.5208											1.67078	1.47658			0.771	0.836526
	95	35	104.914	21.9988	30	40	30	36.723	25.9454	23.3477											4.76906	1.48998			0.701291	0.885886
	120	40	139.189	31.5994	70	45	80	90.3205	46.4178	35.8239											4.4048	2.19647			0.663745	0.847519
	85	50	86.1771	34.272	45	50	25	43.4883	36.2632	22.5429											2.51451	1.47904			0.789115	0.809816
	25	40	42.4937	31.0012	45	80	65	79.9707	62.1178	34.6349											1.37071	1.65309			0.811036	0.852272
	30	40	42.2852	27.5707	35	25	50	47.0391	36.2727	20.0228											1.5337	1.67115			0.857728	0.818821
	60	40	54.4886	32.7985	65	55	95	91.7596	55.4111	46.8583											1.66131	1.79447			0.814032	0.865067
	60	50	53.4066	45.1499	70	55	100	140.225	53.4783	33.3912											1.18287	3.22841			0.778071	0.83578
	35	25	30.7233	24.2278	30	50	30	58.3689	33.3472	18.4364											1.2681	2.25434			0.897392	0.809758
	25	50	48.9591	27.7768	70	95	100	94.7201	76.2037	55.9218											1.76259	1.43379			0.822826	0.902533
	25	35	39.7105	28.7168	30	60	45	67.1177	31.7024	19.1834											1.38283	2.63798			0.824506	0.794995
	125	50	120.255	41.0059	55	40	35	54.6568	29.0129	24.4894											2.93264	2.04316			0.744031	0.826472
	60	50	58.9204	50.2919	40	80	30	94.2473	34.0586	24.3575											1.17157	3.22676			0.869656	0.785041
	80	25	83.4418	30.0491	45	45	95	103.829	37.1464	19.1532											2.77685	3.68845			0.759591	0.741881
	50	30	51.3562	26.0564	30	40	90	88.1142	29.3811	23.197											1.97097	3.35175			0.790365	0.79696
	120	50	122.713	47.2458	30	35	30	41.8153	23.7217	19.0073											2.59733	1.95723			0.699683	0.832359
	45	40	49.684	24.9808	55	50	40	52.9262	34.0775	28.0489											1.98889	1.70382			0.812208	0.894354
	135	65	145.707	48.0612	25	35	60	58.5619	31.5906	16.889											3.03169	2.41594			0.706135	0.76654
	135	135	163.707	149.516	45	30	40	45.9791	32.404	19.976											1.09492	1.75559			0.620326	0.826979
	115	55	115.212	42.9817	35	45	30	39.4107	34.1348	20.522											2.68049	1.44211			0.73115	0.868506
	85	60	76.1644	44.0071	40	30	40	50.4366	27.9017	21.3558											1.73073	2.04787			0.804501	0.873205
	40	25	40.277	25.1159	30	35	35	38.8783	28.6879	23.0521											1.60365	1.50283			0.871134	0.895078
	25	70	69.5794	27.1653	55	55	70	85.292	44.5229	32.971											2.56134	2.20126			0.783137	0.831447
	25	45	51.5067	24.9827	60	60	45	53.7539	39.4638	36.6662											2.0617	1.41216			0.782223	0.89268
	55	40	51.9185	31.7339	75	65	95	107.234	61.1663	43.3507											1.63606	2.05198			0.844939	0.842582
	60	30	55.2602	26.2361	75	65	105	110.335	62.6521	38.6929											2.10627	2.17742			0.77407	0.871891
	25	35	33.9668	26.398	35	45	100	94.4555	40.1046	25.8123											1.28672	2.8659			0.808347	0.788003
	75	45	73.8042	32.9672	25	35	35	34.4731	25.6727	20.7248											2.23871	1.48599			0.770868	0.866303
	65	35	71.4214	31.4714	80	40	65	108.404	46.7775	26.0616											2.26941	2.97654			0.808331	0.740645
	65	60	66.3454	53.2743	35	30	30	37.255	32.2563	16.3288											1.24535	1.5336			0.812273	0.859639
	115	80	117.336	61.9879	105	75	95	116.061	104.135	49.4817											1.89288	1.51105			0.72948	0.873543
	80	95	88.2759	58.7568	30	45	40	42.9525	36.1586	24.8464											1.50239	1.40816			0.786721	0.86447
	115	80	120.961	56.8298	40	20	30	38.157	25.5804	19.0996											2.12848	1.70801			0.774321	0.821045
	120	70	100.527	56.9378	45	80	105	114.619	70.6409	26.1183											1.76556	2.36917			0.683211	0.773611
	25	30	31.4737	25.6065	85	35	40	97.8797	30.0516	20.7191											1.22913	3.85575			0.865047	0.752595
	60	45	46.5438	40.0847	35	35	30	39.3102	29.904	23.92											1.16114	1.46069			0.840755	0.852773
	70	45	76.7557	36.1707	50	20	45	54.7814	41.4168	18.4394											2.12204	1.83044			0.786651	0.749709
	90	40	87.7987	33.3795	125	130	100	151.385	103.493	81.5558											2.63032	1.63616			0.794918	0.889071
	55	40	55.7763	29.6089	30	30	50	42.2032	25.7174	23.4638											1.88377	1.71624			0.865007	0.855331
	35	50	43.2538	31.0534	25	30	20	30.3245	23.6261	17.7346											1.39288	1.46634			0.840623	0.858275
	30	30	32.5891	26.9602	30	45	60	71.1356	29.3526	21.8682											1.20879	2.7776			0.875544	0.78697
	30	40	38.3442	31.4166	80	60	100	119.869	60.2669	41.7723											1.22051	2.34947			0.86932	0.833333
	40	30	41.5579	25.5399	55	95	60	106.534	46.3128	39.5742											1.62717	2.4808			0.880254	0.834652
	45	25	49.3307	25.6268	70	55	55	87.3874	40.4732	36.867											1.92497	2.25982			0.816733	0.848106
	25	105	114.678	30.7396	30	30	40	45.5862	29.033	20.8548											3.73062	1.82755			0.695532	0.817066
	30	65	62.4371	28.1532	30	30	40	38.5441	30.8322	18.6664											2.21776	1.55738			0.789868	0.84377
	30	30	30.8343	26.2558	30	25	20	34.3515	24.6326	18.88											1.17438	1.57893			0.886582	0.800349
	30	25	29.1637	24.7592	40	45	30	41.4109	34.3108	22.323											1.1779	1.46241			0.897839	0.880793
	45	30	38.8273	26.2391	45	30	35	48.4575	26.9631	19.2747											1.47975	2.09601			0.821029	0.872514
	45	25	43.9277	24.7997	35	30	20	34.7898	25.4353	20.2632											1.7713	1.52258			0.818367	0.833611
	65	60	81.9934	39.6103	60	40	55	52.7287	42.7393	30.0143											2.07	1.44951			0.768044	0.861518
	60	90	89.8383	53.5279	70	55	85	93.5871	61.2118	38.2111											1.67835	1.88261			0.701383	0.869019
	60	45	52.9912	36.7521	35	45	35	47.0864	29.1216	25.8392											1.44186	1.71345			0.806853	0.86683
	40	60	54.9248	30.6629	30	30	65	68.4654	21.3481	20.2336											1.79125	3.29305			0.720474	0.79703
	80	85	105.483	43.9983	45	45	55	75.0717	38.0982	21.6055											2.39744	2.51481			0.662519	0.804834
	25	80	80.0567	27.6666	45	35	30	40.297	29.2942	23.584											2.89363	1.52414			0.728703	0.864671
	65	35	69.132	23.7219	40	35	35	47.6118	34.7375	22.2006											2.91427	1.67241			0.761031	0.860309
	80	120	125.494	50.4611	30	55	30	59.3506	22.7834	19.4779											2.48694	2.80874			0.623063	0.794929
	95	50	97.4867	46.8629	40	50	25	47.2849	30.9975	22.8372											2.08025	1.75667			0.726841	0.830387
	110	35	124.399	29.596	95	75	55	87.0577	62.8488	42.5265											4.20322	1.65233			0.743993	0.851568
	130	75	104.741	52.1331	60	75	90	93.5266	58.9637	40.1884											2.00911	1.88653			0.661787	0.866253
	110	65	130.872	44.6043	60	70	20	65.2731	47.9562	18.5428											2.93406	1.96313			0.761445	0.693132
	90	45	86.3347	36.3449	35	75	40	74.0104	32.4281	26.8815											2.37543	2.49573			0.74822	0.814178
	40	25	37.1832	32.623	45	50	35	42.7586	36.1725	33.8161											1.13978	1.22188			0.818274	0.884793
	60	25	55.2139	26.1332	40	70	35	68.9731	33.3629	23.5131											2.11279	2.42539			0.823148	0.798927
	30	40	43.166	26.9001	70	45	25	69.6534	32.7608	16.6776											1.60468	2.81778			0.84313	0.731123
	75	105	115.632	66.6803	45	30	35	46.4025	28.3843	23.0965											1.73412	1.80271			0.727202	0.864261
	65	40	73.2947	36.1872	30	55	30	44.2772	38.5523	23.6716											2.02543	1.42316			0.749162	0.839046
	40	115	114.521	32.9908	40	45	25	48.3675	28.5862	17.8783											3.4713	2.08192			0.736944	0.779302
	35	35	43.1341	22.8788	80	40	95	126.224	56.2132	26.42											1.88533	3.05503			0.834374	0.759242
	50	75	66.6292	46.7923	40	25	25	43.9923	24.601	18.5309											1.42394	2.0399			0.778311	0.828792
	80	110	140.926	64.4994	55	25	30	58.0673	27.2857	16.6091											2.18492	2.64575			0.766672	0.74809
	50	25	40.3619	25.0233	90	85	85	87.8607	64.3402	56.6365											1.61297	1.45252			0.7837	0.842254
	75	65	68.713	54.7328	40	25	50	55.6786	24.6611	16.4084											1.25543	2.71144			0.804607	0.766314
	90	80	84.9228	73.1971	40	40	50	49.0357	34.686	28.6175											1.16019	1.54923			0.661907	0.886687
	70	35	61.5627	29.9699	40	45	30	46.3902	27.7864	22.8827											2.05415	1.8311			0.773684	0.843441
	40	40	43.1694	32.2108	40	30	35	52.5203	21.2135	19.4265											1.34021	2.58466			0.849315	0.860077
	25	50	36.5358	34.2723	80	45	100	114.877	62.0622	27.6371											1.06605	2.56138			0.838569	0.792305
	50	25	47.5393	22.2734	40	40	25	50.2684	30.7258	22.5115											2.13435	1.88847			0.811353	0.851081
	40	55	60.6977	32.5648	90	115	90	108.834	79.2592	57.6309											1.86391	1.5901			0.775391	0.901534
	30	60	58.2484	26.3189	30	50	25	39.0243	25.1441	23.4301											2.21318	1.60679			0.811274	0.821192
	65	55	60.091	45.3311	35	55	100	119.701	31.9132	24.6923											1.3256	4.22932			0.747164	0.736045
	70	40	66.8082	40.5224	70	65	70	76.8619	54.9798	49.3789											1.64867	1.47303			0.811717	0.888109
	60	115	115.778	39.043	35	60	60	59.64	52.5279	19.3722											2.96539	1.65897			0.725097	0.793785
	105	60	102.57	49.7145	70	50	115	106.459	55.29	30.8958											2.06318	2.47046			0.730741	0.786766
	105	40	116.344	31.9703	35	65	95	100.136	43.1144	25.2127											3.63913	2.93108			0.727754	0.78742
	85	55	71.7397	40.6981	115	125	115	141.466	111.785	73.0081											1.76273	1.53107			0.742199	0.901544
	35	25	37.1724	27.1867	45	55	60	56.608	35.78	31.9675											1.3673	1.67115			0.857688	0.877443
	25	30	30.2953	24.2125	55	75	80	95.3662	46.6687	38.768											1.25122	2.23244			0.890053	0.849628
	100	40	111.13	27.5613	40	75	30	82.4654	42.9379	19.9452											4.03211	2.62282			0.729691	0.73955
	35	45	46.6584	36.055	30	50	55	51.4539	34.5003	29.8166											1.29409	1.60001			0.829082	0.869196
	100	70	108.826	67.4267	120	75	110	131.434	97.0352	53.4452											1.61399	1.74686			0.616272	0.854393
	40	70	61.7187	33.0009	100	80	95	119.909	72.1963	52.9928											1.87021	1.91565			0.767071	0.88103
	30	45	39.7656	29.5625	105	115	115	156.972	106.003	43.6586											1.34513	2.09769			0.86269	0.816038
	30	40	41.6854	29.4076	70	65	75	79.188	59.4893	52.1336											1.41751	1.41885			0.820738	0.824443
	65	40	64.6199	29.1678	75	85	105	113.479	73.7668	45.2563											2.21545	1.90684			0.729028	0.868034
	55	45	49.2049	44.3786	35	30	40	41.3752	32.5212	21.1819											1.10875	1.54089			0.831928	0.86901
	30	40	35.0997	25.4204	40	50	25	52.7897	28.2105	17.9356											1.38077	2.28794			0.888886	0.786399
	55	35	50.5284	27.113	30	40	50	48.6477	34.6537	20.9517											1.86362	1.74975			0.838415	0.822038
	25	30	29.1632	25.1133	65	45	60	60.5349	50.1332	34.0008											1.16126	1.43901			0.869224	0.882775
	35	25	38.0151	35.7051	35	35	65	73.6889	28.6115	24.0196											1.0647	2.8002			0.830913	0.816952
	50	50	58.1	40.9058	25	50	75	73.519	43.4289	18.9016											1.42033	2.35901			0.78634	0.757745
	45	50	61.3171	27.4945	30	60	35	58.0637	29.5152	23.6502											2.23016	2.18426			0.829142	0.817079
	50	45	53.9332	30.9874	35	25	35	36.002	30.9583	21.0542											1.74049	1.38436			0.808929	0.884268
	115	115	131.055	82.0384	40	35	65	73.4312	34.8244	18.3417											1.59748	2.76233			0.698444	0.766509
	45	35	49.1064	20.5785	65	75	45	77.0701	59.5089	39.9354											2.3863	1.55002			0.807447	0.850808
	35	70	67.1618	27.9269	60	50	100	106.605	45.8772	33.8147											2.40491	2.67542			0.791966	0.817001
	50	100	107.921	35.9191	100	70	100	108.798	82.5766	39.445											3.00455	1.78327			0.776787	0.860837
	50	50	52.5294	30.5349	70	35	100	108.464	53.9377	26.0158											1.72031	2.71319			0.746938	0.781979
	55	50	50.1293	46.7195	95	120	115	139.782	91.9971	59.6566											1.07298	1.84344			0.813578	0.892973
	30	35	33.6307	26.485	45	35	90	91.1087	38.3755	27.0823											1.2698	2.78374			0.780134	0.790289
	50	30	53.9902	27.7454	35	25	35	39.2459	27.2083	20.3133											1.94591	1.65171			0.80065	0.864424
	45	50	47.958	37.7966	115	125	115	137.177	104.289	70.1769											1.26884	1.57254			0.694118	0.895954
	25	40	39.4679	25.467	35	55	25	48.1749	25.9459	22.6787											1.54976	1.9815			0.810721	0.808915
	40	25	40.4353	24.6652	80	35	45	86.487	46.2881	21.4759											1.63936	2.5526			0.850222	0.745485
	30	35	36.4412	23.1978	125	125	120	122.057	116.195	103.147											1.57089	1.11294			0.796017	0.896084
	45	70	65.312	39.4987	35	55	20	61.7935	24.3806	17.7071											1.65352	2.93641			0.832536	0.767686
	30	30	29.1818	25.1536	30	40	75	82.8248	24.567	20.9031											1.16014	3.64305			0.875965	0.792466
	30	75	81.3134	25.347	35	60	85	94.2582	45.6145	22.1463											3.20801	2.78208			0.733015	0.788098
	45	65	60.797	38.459	40	45	30	56.6324	30.5327	16.1969											1.58083	2.42384			0.726268	0.801369
	40	30	35.5628	27.4623	55	50	50	47.7899	39.7981	31.2309											1.29497	1.34564			0.852659	0.901398
	65	40	56.843	27.0142	30	80	55	73.3037	43.5703	19.4143											2.10419	2.32767			0.734932	0.777384
	95	50	97.4536	43.6851	120	120	95	139.509	87.709	83.2141											2.23082	1.63242			0.762025	0.888217
	75	55	68.434	46.5149	45	30	35	52.0743	24.9449	19.0535											1.47123	2.3671			0.832342	0.810835
	65	40	71.7093	31.3784	30	60	90	101.349	53.6842	17.3958											2.28531	2.85169			0.794638	0.698421
	70	50	58.9002	37.3716	50	35	60	56.6568	41.6927	23.3212											1.57607	1.74292			0.819576	0.839869
	50	40	55.0069	35.3505	35	55	30	61.4395	29.442	25.9449											1.55604	2.21856			0.838216	0.823066
	35	40	33.5993	28.964	35	30	80	85.4218	29.0499	26.31											1.16004	3.08606			0.819145	0.790128
	65	30	58.7905	28.555	30	45	55	58.4954	39.7678	19.1982											2.05885	1.98404			0.805379	0.792333
	70	125	136.989	50.9655	45	65	55	64.4485	44.9461	34.6582											2.68787	1.61922			0.717728	0.87247
	95	60	99.4413	43.9254	100	25	65	100.704	67.0916	18.0623											2.26387	2.36522			0.724299	0.669073
	45	30	43.0524	26.2265	115	100	105	125.672	110.91	70.4177											1.64156	1.38614			0.814115	0.916409
	25	35	33.545	29.3682	50	55	50	52.5491	42.7862	35.7548											1.14222	1.33813			0.87299	0.905993
	45	35	50.3964	29.5202	80	55	100	99.2371	51.9689	37.6132											1.70719	2.21556			0.815891	0.831482
	50	40	57.1101	28.3169	45	40	45	62.9587	33.2791	19.8757											2.01682	2.36888			0.767254	0.784339
	55	35	53.3381	30.8491	25	80	65	72.6337	45.9699	18.4007											1.729	2.25674			0.82336	0.751346
	65	35	70.0841	27.9907	85	35	35	66.5522	34.5986	25.8819											2.50383	2.20078			0.710915	0.795167
	30	30	34.4355	26.1589	35	50	95	100.371	37.9686	23.1172											1.3164	3.28622			0.865004	0.780654
	100	75	131.97	50.2611	20	35	50	46.6208	25.986	17.1008											2.62569	2.16404			0.750183	0.741409
	30	35	32.3348	30.8008	30	35	30	43.5481	28.7546	16.5107											1.0498	1.92413			0.799311	0.839313
	70	70	66.8772	54.8249	30	55	100	104.1	48.15	21.1603											1.21983	3.00389			0.690642	0.747271
	50	40	48.627	32.9027	100	50	100	96.928	70.4896	32.0573											1.4779	1.89041			0.707752	0.799415
	40	40	36.5661	27.677	90	30	65	100.144	49.2421	21.5549											1.32117	2.82904			0.848309	0.755267
	115	45	115.827	32.1763	50	40	80	78.8416	35.3338	27.4599											3.59974	2.51113			0.696672	0.799121
	85	95	99.2609	71.5742	75	90	95	106.745	54.2945	41.7001											1.38683	2.22397			0.658192	0.822714
	35	40	42.7778	24.8898	35	70	55	67.1159	53.4888	24.4513											1.71869	1.72224			0.794367	0.84708
	25	50	52.3213	24.4259	95	65	90	119.638	59.8117	38.3711											2.14204	2.43705			0.801805	0.810378
	45	35	48.1427	28.5056	50	40	95	99.3941	43.9198	23.1902											1.68888	2.96212			0.794577	0.807868
	85	65	99.3708	43.3944	45	50	35	52.4255	34.2816	24.5616											2.28995	1.78187			0.802684	0.860304
	50	30	54.7155	25.881	35	60	95	101.766	52.3455	24.4887											2.11411	2.64896			0.853945	0.787353
	30	30	34.842	25.6363	25	40	45	45.625	41.517	17.0178											1.35909	1.5589			0.86567	0.80848
	40	40	39.1274	31.0726	25	45	55	59.7861	31.7855	21.4685											1.25922	2.24532			0.858757	0.811844
	60	25	57.5644	21.7566	30	90	70	94.0008	58.4502	22.1058											2.64584	2.3338			0.764863	0.75084
	45	35	45.866	25.0159	30	65	95	103.705	53.8869	20.8948											1.83347	2.77353			0.80536	0.745176
	45	45	43.8315	32.4875	45	30	25	48.9678	27.0911	19.4021											1.34918	2.10645			0.793372	0.833216
	35	25	34.6692	25.8666	35	80	55	81.9076	51.886	22.3352											1.34031	2.20712			0.846073	0.777148
	115	95	110.857	80.7372	45	55	50	56.4212	39.7391	26.507											1.37305	1.70338			0.747416	0.874998
	30	45	54.1278	25.4366	75	50	90	95.1956	63.4979	35.2142											2.12795	1.92875			0.86296	0.858581
	40	65	64.3828	32.6895	105	115	115	117.117	109.367	64.2179											1.96953	1.34939			0.772817	0.893906
	40	75	82.2012	30.6513	110	120	115	131.241	99.8252	86.4266											2.68182	1.40928			0.739618	0.921349
	65	45	64.0254	32.5348	30	30	30	31.9282	26.891	21.2685											1.96791	1.32594			0.708772	0.881689
	40	35	39.8141	31.2208	40	90	100	128.556	54.7256	23.7737											1.27524	3.27534			0.838549	0.751754
	30	35	31.6576	27.2058	60	60	90	89.3004	52.9708	42.6983											1.16364	1.86686			0.864542	0.857166
	100	85	112.67	76.5298	30	45	30	42.2802	34.1629	19.1434											1.47224	1.58631			0.695048	0.833714
	70	50	61.7522	48.4537	35	55	100	109.249	39.5496	25.6134											1.27446	3.35309			0.698629	0.763546
	30	30	28.6007	25.7685	110	105	105	121.263	87.4222	80.2655											1.10991	1.4463			0.881815	0.913182
	50	55	67.4624	34.1926	45	35	40	60.2072	22.5913	19.5742											1.97301	2.85576			0.712837	0.81037
	35	35	33.6964	30.9495	30	40	35	41.5391	31.3628	22.9015											1.08875	1.53099			0.896459	0.880936
	45	30	42.9179	24.7172	30	35	25	33.1588	27.2565	23.4543											1.73636	1.30776			0.8357	0.90741
	40	85	93.2259	30.4463	30	70	100	113.092	52.0662	21.8729											3.06198	3.05905			0.770715	0.737068
	80	50	76.8324	40.0007	50	55	45	51.3566	35.6816	31.3024											1.92078	1.5334			0.744269	0.846537
	80	45	80.7107	40.63	45	50	65	53.0137	39.7606	34.2629											1.98648	1.43235			0.790415	0.88692
	30	45	52.315	27.0851																	1.93151				0.81698
	80	50	86.4735	32.9222																	2.6266				0.713025
	40	40	38.712	34.5667																	1.11992				0.773174
	85	80	101.88	55.5876																	1.83279				0.777516
	65	65	68.7553	49.1958																	1.39758				0.680322
	50	45	53.7764	29.1485																	1.84491				0.781631
	85	65	80.1521	53.0991																	1.50948				0.798338
	70	50	71.1203	39.3902																	1.80553				0.773618
	30	35	34.6588	28.5653																	1.21332				0.881799
	45	30	45.5544	27.709																	1.64403				0.851431
	45	65	60.1877	37.1591																	1.61973				0.783882
	35	30	43.1141	21.2357																	2.03026				0.80865
	40	35	39.7686	29.7298																	1.33767				0.74878
	50	50	46.2084	36.9687																	1.24993				0.867615
	75	50	75.3535	33.1505																	2.27307				0.633092
	30	35	35.7402	23.4584																	1.52356				0.839166
	70	65	72.0612	62.1826																	1.15886				0.761349
	50	35	50.1078	26.0736																	1.92179				0.721199
	30	30	30.186	28.7044																	1.05162				0.863474
	75	55	79.8864	33.9536																	2.35281				0.70888
	25	35	35.8776	23.2453																	1.54344				0.83266
	50	45	47.5593	37.6157																	1.26435				0.807534
	90	95	98.8272	74.8769																	1.31986				0.709035
	40	50	38.743	35.8498																	1.08071				0.885541
	65	30	65.914	28.1301																	2.34318				0.783064
	30	35	38.1215	26.6597																	1.42993				0.85285
	35	35	36.2883	28.6389																	1.2671				0.832371
	45	30	45.9361	26.0393																	1.76411				0.782219
	40	60	65.0942	27.6591																	2.35344				0.734824
	85	60	86.8251	55.6403																	1.56047				0.776635
	65	50	58.3229	34.922																	1.67009				0.746983
	60	70	63.4949	56.5189																	1.12343				0.693036
	35	25	36.1346	25.3899																	1.42319				0.841007
	30	30	31.42	25.6909																	1.223				0.793824
	70	35	71.5936	24.5385																	2.9176				0.785819
	40	25	39.552	32.3854																	1.22129				0.849386
	40	55	45.8089	34.8884																	1.31301				0.86049
	35	35	37.5494	23.4585																	1.60068				0.836525
	95	70	103.633	45.3154																	2.28692				0.774154
	35	35	44.3033	24.4538																	1.81171				0.821141
	35	25	34.1416	25.4471																	1.34167				0.862477
	45	85	95.8884	31.7351																	3.02153				0.764289
	40	55	60.1024	36.0669																	1.66641				0.807111
	75	60	75.2142	50.7092																	1.48325				0.719167
	30	25	38.1102	26.5462																	1.43562				0.827179
	35	60	46.1961	26.4454																	1.74685				0.728964
	55	45	61.5005	27.6666																	2.22292				0.791479
	50	25	53.2287	22.831																	2.33142				0.789241
	115	65	135.624	41.1245																	3.29789				0.768514
	35	30	35.4572	28.2035																	1.25719				0.770755
	45	50	52.2235	37.4137																	1.39584				0.814659
	85	65	90.8912	54.4399																	1.66957				0.778685
	70	30	78.0011	26.8219																	2.90811				0.780547
	110	100	123.409	96.6385																	1.27702				0.706194
	40	55	51.6653	33.1751																	1.55735				0.808069
	30	25	30.9302	24.877																	1.24332				0.845842
	90	35	90.5857	27.7016																	3.27005				0.754417
	60	55	72.0425	44.2377																	1.62853				0.826001
	30	45	47.5372	33.172																	1.43305				0.855575
	50	85	78.8078	44.2233																	1.78204				0.678534
	35	70	74.3301	30.0464																	2.47384				0.731968
	65	25	71.1563	26.2368																	2.71208				0.794281
	30	30	30.1411	26.5662																	1.13457				0.763846
	75	45	77.6573	35.3894																	2.19437				0.837674
	30	30	29.7453	25.3206																	1.17475				0.835685
	50	35	45.3677	34.3887																	1.31926				0.859187
	65	90	102.37	45.092																	2.27024				0.684883
	20	30	33.483	29.1728																	1.14775				0.865296
	45	30	42.9568	29.4838																	1.45696				0.809605
	60	75	60.5342	59.7908																	1.01243				0.715785
	40	25	35.6794	24.0951																	1.48078				0.81114
	50	40	43.2012	30.6437																	1.40979				0.832482
	70	30	82.0449	31.1584																	2.63316				0.780709
	25	45	43.2183	24.9756																	1.73042				0.811218
	85	80	100.82	41.8239																	2.41058				0.752196
	55	45	51.8435	35.104																	1.47686				0.865134
	40	40	37.0493	31.6492																	1.17062				0.871938
	50	75	69.4834	30.2132																	2.29977				0.777829
	95	45	89.6252	40.0089																	2.24013				0.788527
	35	30	29.9143	29.0671																	1.02914				0.751756
	45	35	35.8863	33.6768																	1.06561				0.878672
	70	50	77.1158	30.5436																	2.52478				0.76846
	55	40	67.6476	25.9316																	2.60869				0.819415
	40	45	42.4814	38.2521																	1.11056				0.836368
	40	30	34.8044	26.9055																	1.29358				0.894294
	70	65	82.4102	40.9111																	2.01437				0.77257
	30	65	71.8931	25.0707																	2.86762				0.749454
	115	70	121.371	48.6164																	2.4965				0.770606
	35	40	39.1879	35.0919																	1.11672				0.872518

## Sheet: Fig. 7
Panel a										Panel b											Panel c																				Panel c inset
Is an example cell which can be plotted using the supplied data and code										Field eigenvectors											Proportion of total fields																				XYZ / ABC
										Arena			Aligned			Tilted					Arena						Aligned						Tilted						Shuffle			Arena	Aligned	Tilted
										X	Y	Z	X	Y	Z	X	Y	Z			X	Y	Z	A	B	C	X	Y	Z	A	B	C	X	Y	Z	A	B	C			Shuffle	Observed	Observed	Observed
										-0.979497	-0.190624	-0.0651726	0.89314	-0.449443	0.017368	-0.315967	-0.255473	0.913728		Observed:	0.307359	0.314574	0.0548341	0.04329	0.049062	0.0533911	0.193709	0.168874	0.200331	0.0728477	0.0844371	0.0927152	0.10804	0.103015	0.103015	0.160804	0.158291	0.160804			1.02688	4.64356	2.25166	0.65445
										0.999338	-0.00476974	0.0360573	-0.941294	-0.20838	-0.265601	-0.794533	0.168434	-0.583393		Bootstrapped values for confidence intervals:	0.313131	0.329004	0.049062	0.027417	0.0505051	0.0519481	0.206954	0.168874	0.182119	0.0761589	0.0745033	0.0960265	0.0879397	0.113065	0.0954774	0.140704	0.188442	0.173367	0.129		0.9375
										-0.708073	-0.703404	0.0620852	-0.0075715	0.13813	0.990385	0.275971	-0.946172	-0.169113			0.300144	0.313131	0.0519481	0.038961	0.0533911	0.0505051	0.182119	0.165563	0.192053	0.089404	0.0927152	0.0976821	0.123116	0.123116	0.0829146	0.158291	0.158291	0.145729	0.123		0.911392
										0.586973	0.799831	-0.125433	0.750252	-0.298611	0.589876	0.578497	0.501963	-0.642942			0.311688	0.301587	0.041847	0.041847	0.049062	0.046176	0.187086	0.193709	0.190397	0.0827815	0.0910596	0.0794702	0.105528	0.0929648	0.0904523	0.168342	0.145729	0.178392	0.142		1.08547
										0.974903	0.220431	0.0312267	0.822445	0.51466	-0.242299	0.907747	0.198728	0.369462			0.30303	0.330447	0.047619	0.046176	0.041847	0.0678211	0.19702	0.182119	0.216887	0.0629139	0.0728477	0.104305	0.0954774	0.105528	0.135678	0.163317	0.160804	0.150754	0.153		1.12162
										0.166286	0.973254	0.158513	-0.139937	0.595911	0.790764	-0.0500539	-0.988741	-0.141017			0.292929	0.321789	0.047619	0.041847	0.046176	0.044733	0.18543	0.139073	0.228477	0.0745033	0.0778146	0.100993	0.103015	0.080402	0.115578	0.165829	0.153266	0.180905	0.115		0.94385
										-0.986982	0.16016	0.0146581	0.714557	-0.683319	0.149947	0.42752	0.879926	0.207261			0.326118	0.352092	0.0533911	0.037518	0.025974	0.049062	0.183775	0.155629	0.235099	0.0728477	0.0662252	0.0943709	0.10804	0.0954774	0.110553	0.168342	0.135678	0.153266	0.122		1.04683
										0.473109	0.880647	0.025085	-0.0248769	-0.0524287	0.998315	-0.384051	0.913817	-0.132073			0.284271	0.341991	0.0519481	0.036075	0.0533911	0.0649351	0.203642	0.165563	0.218543	0.0629139	0.0745033	0.0960265	0.0979899	0.123116	0.128141	0.125628	0.153266	0.148241	0.12		1.01604
										0.92192	-0.28769	0.25942	-0.864321	0.499238	-0.0609087	-0.852667	0.522042	0.0207451			0.305916	0.308802	0.0548341	0.0533911	0.0577201	0.0591631	0.201987	0.160596	0.19702	0.0562914	0.0877483	0.100993	0.135678	0.10804	0.0879397	0.155779	0.160804	0.165829	0.123		1.03261
										0.276271	-0.958384	-0.0719401	-0.368574	-0.455657	0.810265	-0.29944	-0.343567	0.890111			0.307359	0.304473	0.044733	0.034632	0.0519481	0.0634921	0.211921	0.188742	0.163907	0.0877483	0.0877483	0.0976821	0.105528	0.100503	0.0929648	0.170854	0.138191	0.143216	0.126		1.05391
										-0.401152	-0.915495	0.0307693	-0.170488	-0.335005	0.926664	0.575871	-0.812714	-0.0887108			0.305916	0.330447	0.044733	0.044733	0.047619	0.0505051	0.180464	0.152318	0.206954	0.0678808	0.0910596	0.0811258	0.10804	0.100503	0.115578	0.198492	0.163317	0.130653	0.136		1.08219
										0.862654	-0.505774	0.00446535	0.766374	-0.635325	0.0950435	0.500745	-0.863294	0.0630724			0.2886	0.327561	0.0620491	0.047619	0.046176	0.036075	0.192053	0.172185	0.187086	0.0778146	0.0960265	0.0960265	0.113065	0.113065	0.0653266	0.203518	0.145729	0.140704	0.133		1.06199
										-0.499712	0.865098	-0.0435198	-0.444249	0.174771	-0.878691	-0.271321	0.743999	-0.610615			0.305916	0.295815	0.0663781	0.047619	0.0562771	0.049062	0.201987	0.167219	0.216887	0.0562914	0.0910596	0.0877483	0.0979899	0.105528	0.115578	0.148241	0.145729	0.133166	0.132		0.983425
										0.633735	0.772936	-0.0308069	0.274754	-0.949948	-0.148688	-0.410463	-0.910926	-0.0416379			0.330447	0.287157	0.046176	0.044733	0.034632	0.0707071	0.208609	0.187086	0.193709	0.0695364	0.0711921	0.0778146	0.0904523	0.113065	0.0854271	0.173367	0.153266	0.163317	0.136		1.04372
										-0.705381	-0.708657	0.015596	0.763315	-0.635584	-0.115686	-0.602206	-0.772507	0.201448			0.290043	0.336219	0.0577201	0.034632	0.041847	0.0562771	0.206954	0.137417	0.221854	0.0645695	0.0960265	0.0761589	0.128141	0.10804	0.115578	0.173367	0.158291	0.130653	0.152		1.07588
										-0.467935	0.883645	0.0144216	-0.108779	-0.143126	-0.983708	0.367906	-0.0972581	0.924763			0.294372	0.339105	0.044733	0.046176	0.0548341	0.0634921	0.18543	0.145695	0.206954	0.0645695	0.0877483	0.0778146	0.115578	0.0854271	0.0753769	0.145729	0.165829	0.150754	0.123		0.932836
										0.831284	0.217228	0.511643	-0.249489	-0.967831	-0.0325273	0.0437612	0.00715414	0.999016			0.350649	0.30303	0.0562771	0.034632	0.027417	0.0533911	0.198675	0.17053	0.198675	0.0711921	0.0844371	0.0910596	0.123116	0.0929648	0.105528	0.188442	0.160804	0.145729	0.112		1.06197
										-0.330525	0.933237	0.140791	0.335444	0.698804	-0.631784	-0.595204	-0.73928	0.314957			0.305916	0.304473	0.0591631	0.036075	0.033189	0.0721501	0.203642	0.149007	0.233444	0.0745033	0.0860927	0.107616	0.103015	0.0929648	0.0854271	0.173367	0.123116	0.18593	0.156		1.04054
										0.42989	-0.902874	0.00359732	-0.0690121	0.992247	-0.103363	-0.272946	0.714345	0.644369			0.337662	0.308802	0.0649351	0.040404	0.0505051	0.049062	0.198675	0.188742	0.213576	0.0695364	0.0976821	0.0844371	0.135678	0.0979899	0.0778894	0.148241	0.168342	0.168342	0.13		1.06027
										0.301889	-0.952658	0.0361327	0.942126	0.332022	0.0464646	-0.0493345	-0.906494	-0.419327			0.323232	0.313131	0.0591631	0.040404	0.046176	0.033189	0.210265	0.195364	0.193709	0.0645695	0.0811258	0.102649	0.100503	0.123116	0.0778894	0.175879	0.153266	0.160804	0.125		1.04396
										0.98997	0.0790069	-0.117121	-0.171711	-0.0724703	-0.982478	0.910244	0.132008	-0.392465			0.275613	0.350649	0.0634921	0.047619	0.0591631	0.0562771	0.178808	0.14404	0.201987	0.0761589	0.0827815	0.109272	0.105528	0.105528	0.0829146	0.150754	0.153266	0.163317	0.112		0.941919
										-0.00337675	-0.999918	0.012341	-0.902603	-0.258032	0.344567	0.411122	-0.401052	0.818618			0.341991	0.310245	0.044733	0.038961	0.0577201	0.0519481	0.203642	0.182119	0.187086	0.0794702	0.0960265	0.0844371	0.105528	0.0904523	0.123116	0.150754	0.168342	0.180905	0.129		0.991935
										0.507737	-0.86144	0.0111274	0.434676	0.883302	-0.175596	0.262596	0.432784	-0.862405			0.305916	0.292929	0.0505051	0.030303	0.0663781	0.0620491	0.190397	0.180464	0.195364	0.0711921	0.0860927	0.0910596	0.0904523	0.110553	0.100503	0.165829	0.148241	0.168342	0.141		1.01913
										0.52249	0.85229	-0.0246293	-0.551427	-0.119257	0.825655	0.285848	0.543925	-0.788947			0.336219	0.300144	0.041847	0.0533911	0.0548341	0.034632	0.221854	0.155629	0.195364	0.0761589	0.0728477	0.0927152	0.0703518	0.0954774	0.0854271	0.183417	0.160804	0.175879	0.125		0.96875
										0.438146	-0.898524	0.0261443	-0.172521	0.820917	0.544363	-0.770671	0.632782	0.0751901			0.279942	0.321789	0.049062	0.036075	0.036075	0.0620491	0.205298	0.208609	0.168874	0.0860927	0.0943709	0.109272	0.10804	0.0904523	0.10804	0.145729	0.160804	0.180905	0.118		1.00809
										-0.709472	-0.70465	-0.0108963	0.815599	-0.426411	0.391117	-0.637059	-0.762317	-0.114144			0.321789	0.326118	0.038961	0.04329	0.047619	0.047619	0.17053	0.153974	0.216887	0.0761589	0.0778146	0.0993377	0.125628	0.0979899	0.0904523	0.138191	0.158291	0.173367	0.126		0.927083
										-0.806105	0.363894	-0.466665	0.101442	-0.361939	0.926666	0.994474	-0.104369	-0.0113267			0.313131	0.305916	0.047619	0.034632	0.0562771	0.0634921	0.180464	0.163907	0.178808	0.0728477	0.0827815	0.112583	0.0979899	0.10804	0.125628	0.148241	0.158291	0.190955	0.132		1.00548
										0.597217	-0.802069	-0.0041307	0.969507	0.112971	-0.217472	0.934168	0.0151161	-0.356512			0.297258	0.327561	0.0678211	0.044733	0.040404	0.04329	0.201987	0.180464	0.215232	0.089404	0.0960265	0.0943709	0.128141	0.0628141	0.130653	0.138191	0.168342	0.140704	0.124		1.00275
										-0.39046	-0.917512	-0.075581	0.278238	-0.918647	0.280484	0.45658	0.803128	0.382781			0.310245	0.326118	0.0505051	0.044733	0.0591631	0.0505051	0.180464	0.160596	0.206954	0.0910596	0.0960265	0.0761589	0.123116	0.103015	0.123116	0.140704	0.143216	0.153266	0.126		0.992042
										0.968068	0.167567	-0.186457	0.37121	0.920612	0.121148	0.368118	0.57519	0.730511			0.305916	0.326118	0.047619	0.041847	0.046176	0.044733	0.200331	0.149007	0.240066	0.0612583	0.0778146	0.0877483	0.105528	0.110553	0.0879397	0.18593	0.173367	0.138191	0.137		1.01862
										-0.347379	0.937646	0.012129	-0.484844	-0.874109	-0.0293253	-0.0558328	-0.286098	-0.956572			0.30303	0.333333	0.040404	0.0533911	0.044733	0.047619	0.210265	0.190397	0.15894	0.089404	0.0811258	0.0844371	0.103015	0.110553	0.0879397	0.188442	0.155779	0.135678	0.119		1.01657
										-0.324654	0.944865	-0.0427742	0.918749	-0.372622	-0.130588	0.950803	-0.185972	-0.247766			0.277056	0.320346	0.0649351	0.0505051	0.049062	0.0606061	0.183775	0.14404	0.211921	0.0927152	0.0943709	0.089404	0.123116	0.0904523	0.0929648	0.160804	0.155779	0.175879	0.13		1.03947
										0.812703	0.0335915	0.581709	-0.305189	0.919619	0.247308	0.418883	-0.684829	0.596277			0.334776	0.314574	0.0548341	0.0519481	0.0562771	0.0548341	0.180464	0.157285	0.206954	0.102649	0.0629139	0.0993377	0.0829146	0.110553	0.123116	0.170854	0.125628	0.140704	0.118		0.927835
										-0.991382	-0.122215	0.0471743	0.856253	0.386923	0.342229	-0.963549	-0.221632	-0.149844			0.291486	0.327561	0.047619	0.040404	0.0519481	0.041847	0.187086	0.192053	0.206954	0.0794702	0.0761589	0.0844371	0.0829146	0.10804	0.0904523	0.155779	0.158291	0.173367	0.124		1.04735
										-0.959488	0.281733	-0.00316193	0.0691845	0.884117	0.462115	-0.806471	-0.397596	0.437631			0.300144	0.323232	0.0548341	0.038961	0.0678211	0.0649351	0.182119	0.182119	0.163907	0.0745033	0.0778146	0.0976821	0.115578	0.0979899	0.105528	0.148241	0.188442	0.145729	0.121		0.899061
										-0.305015	-0.901389	-0.30735	-0.915313	0.402223	-0.0204644	0.80971	-0.540602	0.228297			0.295815	0.324675	0.049062	0.049062	0.041847	0.0505051	0.182119	0.160596	0.195364	0.0745033	0.0645695	0.0960265	0.0904523	0.120603	0.11809	0.20603	0.138191	0.190955	0.113		0.989529
										-0.995957	-0.0895551	0.00706907	-0.29308	-0.955969	0.0150682	-0.841493	0.333807	-0.424809			0.305916	0.334776	0.037518	0.0591631	0.049062	0.0505051	0.225166	0.160596	0.178808	0.0645695	0.0827815	0.0976821	0.0854271	0.11809	0.105528	0.173367	0.150754	0.135678	0.112		0.994681
										0.496325	0.864691	-0.0772757	-0.575713	0.816852	-0.0361622	0.206273	0.977161	-0.0510756			0.301587	0.326118	0.0533911	0.033189	0.047619	0.0634921	0.200331	0.173841	0.188742	0.0778146	0.0877483	0.0960265	0.0879397	0.0778894	0.0954774	0.19598	0.140704	0.165829	0.123		1.07386
										-0.790541	0.0500905	0.610357	-0.343985	0.168292	-0.923771	-0.278972	0.803134	0.526451			0.327561	0.295815	0.0548341	0.04329	0.0562771	0.0519481	0.180464	0.173841	0.210265	0.0711921	0.0860927	0.104305	0.0929648	0.0954774	0.0904523	0.153266	0.135678	0.145729	0.131		1.02387
										0.837618	0.536918	-0.100573	-0.727409	-0.686147	0.00885329	0.0595022	0.0669696	0.995979			0.298701	0.291486	0.044733	0.0519481	0.0707071	0.04329	0.200331	0.142384	0.193709	0.0678808	0.0761589	0.0976821	0.103015	0.0829146	0.0879397	0.175879	0.128141	0.165829	0.115		0.992084
										-0.130542	-0.991394	0.00983673	-0.91433	-0.404946	-0.00436944	-0.385146	0.803321	-0.454245			0.337662	0.323232	0.0533911	0.041847	0.04329	0.044733	0.190397	0.163907	0.226821	0.0745033	0.0728477	0.0927152	0.113065	0.103015	0.125628	0.148241	0.133166	0.135678	0.134		1.04639
										0.4027	-0.914002	-0.0493249	0.730023	0.109784	-0.674548	0.0743719	0.105464	0.991638			0.294372	0.279942	0.0735931	0.049062	0.046176	0.0533911	0.180464	0.172185	0.203642	0.0711921	0.0943709	0.0927152	0.0753769	0.128141	0.10804	0.170854	0.163317	0.165829	0.141		1.04278
										-0.500191	-0.865755	-0.0166414	-0.643011	-0.765857	0.000616499	-0.874533	0.466705	0.131831			0.294372	0.330447	0.0519481	0.0505051	0.036075	0.0634921	0.192053	0.163907	0.213576	0.0678808	0.0960265	0.0960265	0.0929648	0.0879397	0.115578	0.160804	0.128141	0.193467	0.132		1.01326
										-0.998831	0.0343602	-0.0339896	-0.908827	-0.416454	-0.0245035	0.636798	0.50167	-0.585504			0.294372	0.333333	0.0649351	0.047619	0.0548341	0.027417	0.203642	0.163907	0.188742	0.0778146	0.0827815	0.0910596	0.130653	0.0929648	0.133166	0.19598	0.123116	0.138191	0.108		0.98892
										-0.26591	-0.958117	0.106319	-0.983225	-0.182389	0.0015778	0.456091	-0.660797	-0.596094			0.304473	0.320346	0.0606061	0.049062	0.0577201	0.027417	0.213576	0.17053	0.18543	0.0860927	0.0877483	0.0976821	0.0728643	0.115578	0.128141	0.165829	0.165829	0.125628	0.139		1.02162
										0.981343	0.190722	0.0242962	-0.145097	0.240727	0.959686	0.332759	0.269477	0.903689			0.311688	0.2886	0.0634921	0.0533911	0.0634921	0.04329	0.220199	0.160596	0.201987	0.0629139	0.0811258	0.119205	0.103015	0.115578	0.10804	0.148241	0.170854	0.153266	0.131		1.04595
										-0.985001	-0.165225	0.0497404	-0.974256	-0.203911	-0.0961507	0.701283	0.569961	-0.42819			0.308802	0.308802	0.0606061	0.034632	0.040404	0.0562771	0.215232	0.183775	0.190397	0.0778146	0.0761589	0.0943709	0.105528	0.103015	0.120603	0.155779	0.170854	0.11809	0.129		0.913043
										-0.948995	0.287709	-0.128965	-0.172544	0.948931	-0.264117	0.901547	-0.431581	-0.0308263			0.336219	0.287157	0.049062	0.036075	0.049062	0.0707071	0.188742	0.17053	0.205298	0.0761589	0.0976821	0.0993377	0.11809	0.10804	0.10804	0.153266	0.175879	0.158291	0.147		0.989848
										-0.469868	-0.866134	-0.170401	0.661702	0.160471	-0.732393	0.981323	-0.152319	0.117489			0.2886	0.320346	0.044733	0.0505051	0.0634921	0.0634921	0.235099	0.18543	0.17053	0.0811258	0.0678808	0.104305	0.0954774	0.120603	0.105528	0.150754	0.143216	0.140704	0.111		0.905013
										-0.340755	0.92588	-0.163195	0.40234	0.726037	-0.557667	0.945406	0.20456	0.253697			0.291486	0.314574	0.0533911	0.040404	0.047619	0.047619	0.183775	0.149007	0.215232	0.0629139	0.0860927	0.107616	0.113065	0.0879397	0.0854271	0.150754	0.150754	0.168342	0.129		0.973545
										-0.272668	0.901526	0.336011	0.32329	-0.657541	0.680531	0.698287	-0.169929	0.695356			0.33189	0.340548	0.047619	0.049062	0.031746	0.0505051	0.193709	0.187086	0.183775	0.0695364	0.0877483	0.089404	0.0929648	0.0979899	0.120603	0.170854	0.178392	0.145729	0.129		0.901015
										-0.481749	-0.874742	0.0523794	0.829451	-0.374269	0.414649	-0.746887	0.37835	-0.546819			0.311688	0.290043	0.0562771	0.044733	0.044733	0.0663781	0.187086	0.160596	0.221854	0.0827815	0.0745033	0.0827815	0.0954774	0.103015	0.0904523	0.150754	0.165829	0.158291	0.118		1.06389
										0.861062	-0.508402	-0.00998148	-0.93649	0.349493	0.0289979	0.943638	-0.306419	-0.12512			0.330447	0.291486	0.0649351	0.04329	0.0505051	0.0519481	0.183775	0.168874	0.192053	0.0761589	0.0860927	0.0794702	0.103015	0.128141	0.080402	0.18593	0.153266	0.155779	0.118		0.968254
										-0.893137	-0.44977	-0.00351191	0.18935	-0.649335	0.736553	0.462534	-0.88649	-0.0140467			0.314574	0.295815	0.0620491	0.040404	0.037518	0.0620491	0.200331	0.188742	0.205298	0.057947	0.0927152	0.0811258	0.105528	0.103015	0.080402	0.178392	0.158291	0.180905	0.13		0.933687
										0.742723	-0.669206	-0.0229302	0.124938	0.914446	-0.384941	-0.937412	-0.16011	0.30923			0.27417	0.329004	0.0562771	0.0548341	0.0505051	0.047619	0.221854	0.150662	0.175497	0.0711921	0.104305	0.0993377	0.080402	0.123116	0.0979899	0.145729	0.158291	0.153266	0.13		0.979167
										-0.137137	0.990407	-0.0169744	0.998677	-0.0243017	-0.0453272	0.140144	-0.966341	0.215741			0.313131	0.300144	0.046176	0.044733	0.047619	0.0606061	0.160596	0.183775	0.235099	0.0811258	0.0761589	0.0761589	0.123116	0.0854271	0.115578	0.190955	0.173367	0.135678	0.117		1.0545
										0.0286791	-0.99955	-0.00884196	-0.108594	0.994027	-0.0108824	0.936257	0.273217	0.220852			0.305916	0.301587	0.0548341	0.049062	0.049062	0.0533911	0.213576	0.167219	0.201987	0.0761589	0.0993377	0.102649	0.100503	0.120603	0.0954774	0.165829	0.123116	0.150754	0.111		0.991826
										0.64415	0.104207	0.757768	0.958576	0.272655	0.0824084	-0.981193	-0.187496	0.0458841			0.310245	0.330447	0.0591631	0.044733	0.0505051	0.049062	0.190397	0.173841	0.167219	0.0761589	0.0943709	0.100993	0.125628	0.120603	0.0904523	0.138191	0.135678	0.153266	0.137		1.03846
										-0.974212	0.224897	0.0182208	-0.106776	-0.971038	-0.213737	0.793486	-0.0070222	-0.608548			0.316017	0.326118	0.049062	0.037518	0.0505051	0.0519481	0.190397	0.130795	0.225166	0.0811258	0.0794702	0.0910596	0.0854271	0.130653	0.0929648	0.173367	0.145729	0.170854	0.129		1.02375
										0.02337	-0.998991	-0.038352	0.793086	-0.590461	-0.149565	0.146117	0.0533681	0.987827			0.295815	0.339105	0.04329	0.0577201	0.0548341	0.0649351	0.211921	0.145695	0.178808	0.0910596	0.0761589	0.0960265	0.0929648	0.115578	0.0954774	0.155779	0.135678	0.178392	0.117		0.981771
										0.0536635	-0.99775	0.0401835	0.977777	-0.197656	-0.0698855	-0.148709	-0.00472667	0.98887			0.323232	0.298701	0.049062	0.047619	0.04329	0.0577201	0.19702	0.180464	0.221854	0.0513245	0.0711921	0.0761589	0.105528	0.0904523	0.0829146	0.18593	0.150754	0.155779	0.12		1.13031
										0.936868	-0.345657	-0.0529185	-0.0641759	0.997353	0.0341947	0.0046606	-0.651574	-0.758571			0.298701	0.324675	0.0533911	0.034632	0.046176	0.0519481	0.210265	0.145695	0.211921	0.0695364	0.0927152	0.0910596	0.110553	0.0904523	0.110553	0.198492	0.180905	0.143216	0.132		0.925831
										-0.152728	0.98801	0.0225909	0.979716	0.112056	-0.166135	0.829322	0.0373963	-0.557519			0.304473	0.323232	0.0591631	0.049062	0.04329	0.0606061	0.198675	0.178808	0.206954	0.0529801	0.089404	0.100993	0.10804	0.0904523	0.0954774	0.145729	0.148241	0.158291	0.12		0.989583
										0.0173371	-0.99577	0.0902349	-0.955451	-0.294701	0.0162615	-0.0564621	0.99826	-0.0170291			0.291486	0.30303	0.0577201	0.036075	0.0634921	0.0519481	0.177152	0.17053	0.188742	0.0927152	0.110927	0.0860927	0.100503	0.0753769	0.0979899	0.153266	0.163317	0.168342	0.122		1.05234
										-0.860166	0.506799	0.0571788	-0.724217	0.405576	0.55769	-0.380453	0.919625	-0.0977029			0.326118	0.279942	0.046176	0.04329	0.0548341	0.0591631	0.155629	0.15894	0.220199	0.0745033	0.0960265	0.0910596	0.10804	0.0879397	0.105528	0.148241	0.168342	0.133166	0.126		0.992126
										0.842801	-0.538225	-0.000478535	-0.742562	-0.65674	-0.131504	0.151445	-0.623433	-0.76707			0.313131	0.301587	0.0606061	0.049062	0.0533911	0.0577201	0.198675	0.187086	0.203642	0.0761589	0.0745033	0.0910596	0.103015	0.103015	0.125628	0.150754	0.168342	0.140704	0.128		0.972081
										-0.565175	0.824906	0.0103046	0.999766	-0.0192514	0.00986397	0.317401	-0.109631	-0.941933			0.311688	0.308802	0.0533911	0.041847	0.044733	0.0562771	0.192053	0.190397	0.193709	0.0695364	0.0943709	0.0943709	0.0929648	0.120603	0.0904523	0.128141	0.178392	0.183417	0.12		0.98939
										-0.933735	-0.34392	-0.0992901	-0.711514	-0.104854	-0.694805	0.886991	0.385657	0.254			0.340548	0.281385	0.0591631	0.033189	0.049062	0.041847	0.177152	0.173841	0.226821	0.0827815	0.0844371	0.102649	0.113065	0.100503	0.103015	0.145729	0.140704	0.148241	0.117		0.997319
										0.0866246	-0.996223	0.00591326	0.208201	0.518074	0.829609	-0.630585	0.416869	0.654662			0.297258	0.327561	0.044733	0.041847	0.036075	0.0606061	0.187086	0.168874	0.210265	0.0728477	0.0943709	0.0877483	0.133166	0.103015	0.0929648	0.153266	0.160804	0.180905	0.12		1.03836
										0.0516598	-0.99786	0.0400905	0.674091	-0.117201	0.729291	0.764274	0.480344	0.430297			0.294372	0.320346	0.0606061	0.0505051	0.0533911	0.0591631	0.195364	0.178808	0.19702	0.0596026	0.0860927	0.0877483	0.110553	0.0854271	0.0929648	0.178392	0.145729	0.201005	0.131		0.944304
										-0.88036	0.471574	-0.0508407	-0.865815	-0.498803	0.0394887	-0.459093	-0.686752	-0.563565			0.282828	0.310245	0.0634921	0.04329	0.0707071	0.0663781	0.203642	0.150662	0.205298	0.0662252	0.0976821	0.0927152	0.110553	0.0778894	0.0954774	0.18593	0.188442	0.148241	0.114		0.933687
										0.911958	-0.410099	-0.0123255	0.23954	-0.960983	-0.138318	0.776708	-0.595107	0.20633			0.2886	0.314574	0.0591631	0.04329	0.0620491	0.0620491	0.192053	0.157285	0.211921	0.0662252	0.0827815	0.100993	0.113065	0.10804	0.103015	0.150754	0.135678	0.165829	0.138		1.03794
										-0.79269	-0.609484	0.0131035	-0.407489	0.0297985	-0.912724	0.542367	0.33143	-0.772005			0.30303	0.295815	0.0606061	0.046176	0.0533911	0.0620491	0.168874	0.175497	0.192053	0.0629139	0.0778146	0.11755	0.113065	0.0904523	0.110553	0.160804	0.183417	0.153266	0.135		1.04688
										0.473339	0.880862	0.00571459	-0.18902	-0.709032	0.679371	-0.457107	0.887397	0.0598319			0.336219	0.301587	0.044733	0.0505051	0.041847	0.0591631	0.215232	0.175497	0.226821	0.0629139	0.057947	0.0860927	0.0829146	0.0854271	0.113065	0.143216	0.143216	0.163317	0.114		1.01596
										0.890211	-0.451799	0.0583279	0.818757	0.559281	-0.129773	0.704905	0.320438	0.632794			0.301587	0.310245	0.0577201	0.044733	0.0591631	0.049062	0.205298	0.163907	0.203642	0.0711921	0.0910596	0.0827815	0.145729	0.0954774	0.0778894	0.148241	0.175879	0.155779	0.117		0.942211
										0.958708	-0.28431	0.00687046	0.88875	0.458116	-0.0159274	0.961946	-0.177403	-0.207816			0.30303	0.327561	0.037518	0.0519481	0.0577201	0.0606061	0.195364	0.152318	0.208609	0.0546358	0.089404	0.0827815	0.110553	0.115578	0.0829146	0.138191	0.193467	0.178392	0.116		0.979167
										-0.760639	0.630686	0.153829	0.243336	0.969103	-0.0403413	0.658857	0.572824	0.487626			0.318903	0.311688	0.0533911	0.036075	0.041847	0.0577201	0.168874	0.18543	0.218543	0.0778146	0.0827815	0.0927152	0.11809	0.0778894	0.105528	0.163317	0.165829	0.168342	0.122		0.890625
										-0.638493	-0.769626	-0.00176181	-0.996702	0.0731227	0.0351959	-0.557244	0.830312	-0.00783458			0.327561	0.307359	0.040404	0.044733	0.046176	0.04329	0.220199	0.18543	0.19702	0.0645695	0.0794702	0.0794702	0.150754	0.113065	0.100503	0.145729	0.158291	0.158291	0.129		0.96134
										0.117279	-0.0995588	0.988096	-0.9556	0.191222	-0.224195	0.230338	-0.971499	0.0559799			0.307359	0.323232	0.0577201	0.038961	0.041847	0.0505051	0.203642	0.155629	0.215232	0.0778146	0.0943709	0.107616	0.11809	0.123116	0.0904523	0.153266	0.150754	0.133166	0.146		1.04134
										-0.941935	-0.277933	0.188444	0.257748	0.851406	-0.456809	0.320386	0.193202	0.927376			0.287157	0.326118	0.0692641	0.047619	0.041847	0.0562771	0.187086	0.149007	0.183775	0.0480132	0.110927	0.0993377	0.0979899	0.10804	0.105528	0.11809	0.133166	0.188442	0.15		1.09116
										-0.085531	0.74126	0.665746	-0.963146	0.261691	0.0621919	0.0672011	0.0494758	0.996512			0.334776	0.291486	0.0505051	0.036075	0.040404	0.040404	0.17053	0.190397	0.220199	0.0711921	0.0695364	0.0993377	0.0879397	0.0879397	0.10804	0.155779	0.170854	0.160804	0.138		1.08011
										0.961168	0.262717	0.0844685	0.404036	-0.846752	0.34607	0.123481	-0.991356	-0.0443361			0.311688	0.300144	0.0750361	0.036075	0.04329	0.046176	0.218543	0.167219	0.205298	0.0910596	0.089404	0.0877483	0.10804	0.113065	0.105528	0.160804	0.183417	0.123116	0.132		0.997297
										0.0161104	-0.989368	0.144539	-0.190413	-0.017725	0.981544	0.518379	0.461473	0.719949			0.330447	0.301587	0.04329	0.023088	0.041847	0.046176	0.193709	0.168874	0.200331	0.0612583	0.0827815	0.0844371	0.125628	0.0778894	0.123116	0.160804	0.148241	0.135678	0.121		1.11239
										0.74751	-0.652359	0.125128	0.0193969	0.999805	-0.00381298	0.983077	-0.0499681	0.176245			0.334776	0.290043	0.0678211	0.037518	0.047619	0.0562771	0.182119	0.175497	0.205298	0.0794702	0.0745033	0.0877483	0.113065	0.10804	0.10804	0.170854	0.143216	0.165829	0.131		1.20122
										-0.531953	-0.84677	0.00278709	-0.0877021	0.99592	-0.0212422	0.655723	0.357308	-0.665101			0.298701	0.300144	0.0606061	0.037518	0.049062	0.049062	0.172185	0.177152	0.188742	0.0778146	0.0960265	0.0827815	0.0854271	0.080402	0.0954774	0.160804	0.183417	0.175879	0.125		0.96114
										0.132221	-0.991138	0.0127584	0.405621	0.112595	0.90708	-0.798362	0.0588593	0.599294			0.314574	0.282828	0.0620491	0.036075	0.0707071	0.04329	0.200331	0.163907	0.177152	0.089404	0.0844371	0.0728477	0.0854271	0.0879397	0.10804	0.183417	0.155779	0.18593	0.136		1.04762
										0.0560194	-0.994974	-0.0829953	0.355977	0.295132	0.886667	-0.517781	-0.839387	0.165327			0.304473	0.318903	0.0606061	0.0533911	0.040404	0.0591631	0.211921	0.17053	0.205298	0.0827815	0.0993377	0.0844371	0.103015	0.103015	0.0929648	0.165829	0.178392	0.138191	0.138		0.945876
										-0.476379	0.878731	-0.0299138	-0.916628	-0.01894	0.399293	0.131199	0.113055	0.984889			0.329004	0.295815	0.0562771	0.02886	0.036075	0.046176	0.183775	0.187086	0.172185	0.0927152	0.0844371	0.0728477	0.128141	0.100503	0.0829146	0.120603	0.190955	0.145729	0.137		1.05013
										0.0121264	0.0405855	0.999102	-0.298606	0.255593	0.919515	-0.502525	0.265068	0.822926			0.300144	0.310245	0.0663781	0.044733	0.040404	0.0591631	0.200331	0.137417	0.200331	0.0662252	0.0811258	0.119205	0.138191	0.133166	0.100503	0.158291	0.153266	0.178392	0.121		1.1092
										-0.900434	0.423622	0.0988017	0.98202	-0.183294	-0.0451579	0.831656	-0.111901	0.543899			0.33189	0.313131	0.049062	0.023088	0.031746	0.0649351	0.200331	0.173841	0.188742	0.0778146	0.0860927	0.0728477	0.0879397	0.140704	0.0854271	0.168342	0.153266	0.163317	0.115		0.955224
										-0.165032	-0.98621	-0.0124203	0.232616	0.906807	0.351556	0.236257	0.957715	-0.164212			0.323232	0.316017	0.044733	0.038961	0.0562771	0.0519481	0.188742	0.183775	0.208609	0.0761589	0.0960265	0.0794702	0.128141	0.115578	0.103015	0.173367	0.153266	0.148241	0.137		1.03047
										-0.864791	0.153185	0.478196	-0.412585	-0.856333	0.310591	0.609336	0.118487	0.78401			0.336219	0.294372	0.0533911	0.047619	0.034632	0.0649351	0.183775	0.18543	0.190397	0.0960265	0.0860927	0.10596	0.105528	0.110553	0.105528	0.183417	0.165829	0.170854	0.118		1.00514
										0.982849	-0.184392	-0.00257805	-0.514289	0.0714056	0.854639	-0.912695	-0.31569	0.259477			0.307359	0.329004	0.031746	0.040404	0.044733	0.0606061	0.188742	0.160596	0.165563	0.0927152	0.0927152	0.089404	0.120603	0.120603	0.0979899	0.138191	0.168342	0.155779	0.135		1.03005
										-0.316855	-0.948076	-0.0274601	-0.236335	-0.0401015	0.970844	-0.855987	0.0579167	0.513743			0.308802	0.318903	0.0606061	0.0533911	0.0577201	0.040404	0.200331	0.15894	0.175497	0.0645695	0.0960265	0.0844371	0.0904523	0.0879397	0.11809	0.130653	0.18593	0.20603	0.123		0.962567
										0.849627	0.500868	0.165125	0.998866	0.0162358	0.0447543	0.504465	0.854543	0.123579			0.310245	0.308802	0.037518	0.033189	0.0649351	0.0577201	0.18543	0.139073	0.192053	0.0695364	0.0827815	0.0910596	0.0854271	0.115578	0.0904523	0.211055	0.150754	0.148241	0.117		0.901042
										0.725219	0.684438	0.074846	0.54256	-0.837678	-0.0626412	-0.305748	0.890682	0.336459			0.318903	0.304473	0.0606061	0.034632	0.049062	0.037518	0.205298	0.149007	0.208609	0.0728477	0.0827815	0.0877483	0.0954774	0.120603	0.0778894	0.163317	0.150754	0.180905	0.132		1.00268
										-0.790292	-0.611581	0.037509	0.392974	0.649871	-0.650568	-0.818915	-0.426274	0.384276			0.298701	0.327561	0.0591631	0.046176	0.046176	0.0548341	0.175497	0.150662	0.205298	0.0745033	0.0860927	0.115894	0.115578	0.113065	0.0753769	0.173367	0.173367	0.145729	0.131		0.986667
										0.612576	-0.787239	0.07075	-0.75623	0.392327	-0.523637	0.485691	-0.158039	0.859725			0.313131	0.307359	0.0649351	0.044733	0.047619	0.0634921	0.195364	0.152318	0.208609	0.0562914	0.0910596	0.109272	0.0954774	0.105528	0.113065	0.163317	0.148241	0.170854	0.13		0.979003
										-0.0137408	0.0788903	0.996789	0.504674	0.69208	0.516071	0.381658	-0.821549	0.423549			0.30303	0.31746	0.0505051	0.031746	0.0533911	0.0548341	0.205298	0.190397	0.165563	0.0678808	0.0976821	0.0728477	0.10804	0.0778894	0.0753769	0.138191	0.168342	0.170854	0.145		1.06685
										-0.0471241	-0.998781	-0.014711	-0.372211	0.909386	0.185678	-0.504493	-0.218966	0.835189			0.301587	0.31746	0.049062	0.049062	0.0548341	0.044733	0.192053	0.153974	0.198675	0.057947	0.0844371	0.107616	0.113065	0.10804	0.11809	0.145729	0.178392	0.158291	0.138		1.06044
										-0.227551	-0.97361	-0.0174198	0.475365	0.527357	-0.704218	0.505738	-0.148251	0.849853			0.284271	0.31746	0.0505051	0.034632	0.0548341	0.0548341	0.180464	0.198675	0.198675	0.0844371	0.0711921	0.0910596	0.110553	0.125628	0.10804	0.160804	0.178392	0.133166	0.144		1.07692
										0.987232	0.159228	-0.00435346	-0.933244	-0.229289	0.276552	0.372892	0.388237	0.842748			0.294372	0.336219	0.0735931	0.041847	0.041847	0.047619	0.180464	0.165563	0.175497	0.0612583	0.0910596	0.100993	0.10804	0.105528	0.0904523	0.19598	0.140704	0.155779	0.117		1.00789
										0.851274	0.515452	0.0981927	-0.306994	0.946433	0.100095	0.993449	0.108232	0.0366754			0.313131	0.304473	0.0620491	0.0519481	0.0577201	0.049062	0.178808	0.190397	0.200331	0.0860927	0.0678808	0.112583	0.120603	0.0753769	0.123116	0.158291	0.168342	0.130653	0.101		1.08242
										-0.935583	-0.348903	0.0543193	0.734861	-0.0768765	-0.673847	0.569907	0.751297	-0.332805			0.305916	0.307359	0.0649351	0.040404	0.041847	0.0707071	0.187086	0.147351	0.215232	0.0860927	0.0629139	0.0910596	0.115578	0.113065	0.0829146	0.173367	0.163317	0.138191	0.126		1.00528
										0.999005	0.0410963	-0.017312	-0.172362	0.0403219	0.984208	0.0875627	-0.986215	-0.1404			0.305916	0.313131	0.0606061	0.037518	0.0620491	0.04329	0.177152	0.178808	0.183775	0.0860927	0.0860927	0.0960265	0.115578	0.0879397	0.100503	0.18593	0.175879	0.165829	0.106		0.903308
										0.4932	-0.869768	0.0160317	0.919411	-0.352003	0.175436	-0.692376	-0.0251757	-0.721098			0.301587	0.310245	0.0562771	0.02886	0.0505051	0.041847	0.183775	0.163907	0.216887	0.0612583	0.0761589	0.100993	0.120603	0.0854271	0.0854271	0.133166	0.180905	0.178392	0.119		1
										-0.978486	-0.16335	0.126024	0.353518	0.93513	0.0235996	0.4193	-0.187008	0.888378			0.318903	0.307359	0.0634921	0.0577201	0.049062	0.037518	0.182119	0.177152	0.240066	0.057947	0.0960265	0.089404	0.143216	0.0979899	0.125628	0.153266	0.150754	0.165829	0.112		0.917098
										0.715772	-0.698067	0.0193033	0.488369	0.0122829	0.872551	-0.15527	-0.963296	0.218981			0.277056	0.321789	0.0533911	0.0620491	0.044733	0.044733	0.215232	0.15894	0.19702	0.0860927	0.0877483	0.089404	0.0829146	0.11809	0.0854271	0.170854	0.130653	0.193467	0.123		1.03073
										-0.748536	0.661712	0.0427905	-0.713271	-0.0128737	0.70077	0.651224	-0.604862	-0.458313			0.31746	0.347763	0.0591631	0.044733	0.044733	0.041847	0.19702	0.180464	0.173841	0.0993377	0.0745033	0.0927152	0.0979899	0.0728643	0.100503	0.163317	0.155779	0.188442	0.105		0.861461
										0.960394	0.140814	-0.240447	0.61539	0.409012	-0.673799	0.470225	-0.774367	-0.423373			0.316017	0.320346	0.0519481	0.044733	0.036075	0.0577201	0.195364	0.160596	0.190397	0.0745033	0.0943709	0.107616	0.120603	0.10804	0.105528	0.11809	0.180905	0.168342	0.126		0.997283
										-0.193749	0.957639	-0.213048	0.685852	-0.664193	-0.297415	-0.887123	0.331788	-0.320828			0.320346	0.291486	0.0505051	0.040404	0.049062	0.0519481	0.210265	0.172185	0.178808	0.0761589	0.0844371	0.0827815	0.113065	0.10804	0.0929648	0.168342	0.19598	0.158291	0.121		0.977654
										0.978785	0.2046	-0.010937	0.697142	-0.711964	0.08427	0.885323	-0.0917864	-0.455828			0.305916	0.307359	0.0562771	0.046176	0.037518	0.044733	0.190397	0.195364	0.17053	0.0778146	0.0695364	0.0976821	0.100503	0.100503	0.0829146	0.175879	0.150754	0.145729	0.122		0.943243
										-0.262615	-0.964613	-0.0235499	0.976388	-0.18949	-0.103733	0.260894	-0.962645	-0.0724507			0.285714	0.311688	0.0779221	0.046176	0.0533911	0.0591631	0.177152	0.175497	0.188742	0.0711921	0.0827815	0.100993	0.123116	0.10804	0.10804	0.143216	0.165829	0.145729	0.118		0.956989
										-0.64283	-0.702641	-0.305066	0.427783	0.420569	0.800077	0.269611	0.526611	-0.80622			0.327561	0.314574	0.047619	0.038961	0.0505051	0.046176	0.206954	0.167219	0.201987	0.0612583	0.0976821	0.0860927	0.0829146	0.113065	0.123116	0.18593	0.155779	0.125628	0.151		1.14412
										-0.0954627	-0.993502	-0.0619669	0.897953	-0.169389	-0.406188	0.960406	-0.208091	0.185251			0.320346	0.30303	0.0548341	0.04329	0.049062	0.0577201	0.211921	0.172185	0.182119	0.0645695	0.089404	0.0943709	0.133166	0.100503	0.0954774	0.160804	0.175879	0.168342	0.123		1.10857
										-0.706465	-0.707745	0.0021024	-0.801986	0.129404	-0.583158	0.0702118	0.824244	0.561864			0.298701	0.330447	0.0606061	0.040404	0.046176	0.0577201	0.226821	0.182119	0.173841	0.0811258	0.110927	0.0761589	0.105528	0.125628	0.0778894	0.103015	0.173367	0.173367	0.146		1.10627
										0.52573	-0.850629	0.00617107	-0.106384	-0.994319	-0.00341892	0.377814	0.801867	-0.462889			0.337662	0.316017	0.047619	0.031746	0.0505051	0.041847	0.221854	0.18543	0.193709	0.0695364	0.0778146	0.102649	0.113065	0.0979899	0.100503	0.158291	0.140704	0.165829	0.135		1.09483
										-0.949004	0.31526	0.00144704	0.0891101	0.106647	-0.990296	-0.41894	0.593892	0.686864			0.291486	0.316017	0.0721501	0.044733	0.040404	0.047619	0.192053	0.177152	0.173841	0.0927152	0.10596	0.0662252	0.105528	0.0854271	0.135678	0.158291	0.160804	0.133166	0.133		1.00254
										-0.999818	-0.017396	0.00778534	0.36759	-0.0425497	-0.929014	-0.0208108	-0.996294	0.0834564			0.295815	0.308802	0.0707071	0.0533911	0.047619	0.046176	0.183775	0.188742	0.177152	0.0844371	0.0910596	0.0927152	0.0979899	0.125628	0.0954774	0.175879	0.140704	0.160804	0.133		1.05707
										0.873702	-0.482049	0.0653784	-0.670633	-0.398642	-0.625568	-0.94301	-0.175693	-0.282601			0.327561	0.31746	0.0505051	0.047619	0.040404	0.047619	0.177152	0.175497	0.213576	0.0645695	0.0993377	0.0761589	0.103015	0.105528	0.0904523	0.153266	0.145729	0.165829	0.124		1.07008
										0.753321	-0.657382	-0.0188978	0.152225	-0.987608	-0.0381929	-0.910823	-0.408217	0.0613198			0.320346	0.292929	0.0577201	0.036075	0.046176	0.046176	0.213576	0.137417	0.210265	0.0678808	0.102649	0.0877483	0.0879397	0.10804	0.0904523	0.178392	0.143216	0.168342	0.129		0.96
										0.962622	0.261784	0.0694844	-0.954302	-0.292436	-0.061552	0.952183	-0.0478097	-0.301765			0.31746	0.295815	0.0663781	0.033189	0.0548341	0.0591631	0.190397	0.187086	0.211921	0.0430464	0.0778146	0.0695364	0.103015	0.105528	0.115578	0.173367	0.140704	0.178392	0.12		1.0831
										0.511833	0.858194	-0.0391093	-0.945051	0.185443	-0.269237	0.77269	0.623838	-0.117371			0.327561	0.316017	0.031746	0.0519481	0.044733	0.0548341	0.183775	0.150662	0.192053	0.0596026	0.0927152	0.0927152	0.135678	0.130653	0.0979899	0.133166	0.160804	0.140704	0.123		0.958763
										-0.921947	0.385142	-0.0409847	0.975722	-0.0578277	-0.211239	-0.0174466	0.0173851	0.999697			0.304473	0.323232	0.0577201	0.047619	0.0649351	0.0562771	0.145695	0.172185	0.246689	0.0596026	0.0811258	0.100993	0.105528	0.0829146	0.0854271	0.158291	0.168342	0.148241	0.113		0.965426
										-0.954885	0.296361	0.019098	0.683806	0.320777	-0.655371	0.244413	0.149867	0.95802			0.30303	0.291486	0.04329	0.041847	0.0533911	0.046176	0.19702	0.165563	0.205298	0.0728477	0.0794702	0.0910596	0.10804	0.125628	0.113065	0.175879	0.160804	0.140704	0.131		1.1312
										-0.714532	-0.693694	0.0907325	0.309908	0.0348699	0.950127	0.784582	0.567028	-0.25082			0.318903	0.301587	0.0591631	0.034632	0.0562771	0.047619	0.206954	0.17053	0.201987	0.0529801	0.0794702	0.112583	0.138191	0.0979899	0.0879397	0.18593	0.168342	0.140704	0.116		0.947644
										-0.974901	-0.221835	-0.018885	0.149882	0.98504	-0.0850391	0.117354	-0.992844	0.022105			0.333333	0.282828	0.0649351	0.0548341	0.0562771	0.047619	0.206954	0.147351	0.213576	0.0645695	0.089404	0.0976821	0.103015	0.0854271	0.10804	0.150754	0.18593	0.165829	0.128		1.04632
										-0.806613	-0.591022	-0.00834591	0.313546	-0.948214	-0.05079	0.962683	-0.194838	0.187829			0.308802	0.313131	0.0505051	0.046176	0.04329	0.0591631	0.18543	0.163907	0.205298	0.0827815	0.0662252	0.0927152	0.11809	0.0829146	0.105528	0.143216	0.193467	0.155779	0.12		0.96114
										0.580219	0.813319	0.0431124	0.871153	-0.487832	-0.0557852	0.473689	-0.611921	-0.633381			0.301587	0.304473	0.0606061	0.036075	0.0519481	0.0606061	0.195364	0.167219	0.187086	0.0662252	0.0910596	0.0877483	0.113065	0.10804	0.0954774	0.135678	0.155779	0.173367	0.13		0.98913
										0.960497	-0.129691	0.246224	-0.135754	-0.971514	0.194247	0.410247	0.503591	-0.760324			0.320346	0.313131	0.036075	0.041847	0.046176	0.0606061	0.206954	0.180464	0.187086	0.0695364	0.0976821	0.0976821	0.100503	0.0904523	0.105528	0.178392	0.145729	0.138191	0.14		1.07775
										-0.490769	-0.870893	-0.0262709	0.257738	0.154681	0.953753	0.15959	0.777559	-0.608221			0.318903	0.279942	0.049062	0.036075	0.0577201	0.0577201	0.220199	0.162252	0.178808	0.0695364	0.089404	0.0960265	0.0904523	0.120603	0.105528	0.163317	0.188442	0.170854	0.127		0.933333
										0.175628	-0.984409	0.0097273	-0.956631	0.179541	0.229397	0.945034	0.317012	-0.0800881			0.339105	0.285714	0.0577201	0.041847	0.047619	0.0634921	0.178808	0.17053	0.187086	0.0612583	0.0794702	0.0960265	0.0929648	0.133166	0.11809	0.153266	0.150754	0.163317	0.123		0.957219
										0.0140167	0.0123804	0.999825	0.930792	0.362494	-0.0471678	-0.532821	-0.148412	0.833112			0.333333	0.271284	0.0505051	0.038961	0.0548341	0.047619	0.165563	0.182119	0.19702	0.0827815	0.0960265	0.0927152	0.10804	0.115578	0.110553	0.158291	0.133166	0.153266	0.124		0.931034
										-0.478862	-0.877684	-0.0190469	0.159226	-0.848866	-0.504058	-0.376573	0.0202781	-0.926165			0.291486	0.300144	0.0548341	0.044733	0.0721501	0.0533911	0.190397	0.173841	0.178808	0.0811258	0.0860927	0.0844371	0.103015	0.10804	0.135678	0.120603	0.148241	0.188442	0.118		1.0429
										0.887974	-0.449452	-0.0974386	0.643584	0.74141	0.190027	0.248431	0.950907	0.184547			0.279942	0.300144	0.0793651	0.047619	0.0519481	0.0620491	0.19702	0.177152	0.193709	0.0546358	0.0778146	0.10596	0.100503	0.0577889	0.113065	0.18593	0.145729	0.158291	0.127		1.06887
										-0.427	-0.904048	0.0191775	0.75963	0.358332	0.542734	-0.8883	-0.457965	0.0345148			0.294372	0.30303	0.0577201	0.049062	0.041847	0.041847	0.201987	0.150662	0.201987	0.0562914	0.0910596	0.0844371	0.110553	0.120603	0.0979899	0.168342	0.133166	0.165829	0.114		0.971204
										-0.19666	-0.980467	0.00320454	-0.769645	-0.337268	0.542122	-0.00546525	0.0364332	0.999321			0.316017	0.308802	0.0562771	0.046176	0.040404	0.0577201	0.228477	0.172185	0.155629	0.0711921	0.0943709	0.107616	0.113065	0.10804	0.0829146	0.180905	0.143216	0.145729	0.12		1.0134
										-0.452165	0.891809	-0.0149172	0.225501	-0.937963	-0.26339	0.0685442	-0.994486	0.0793733			0.295815	0.337662	0.049062	0.036075	0.0548341	0.044733	0.19702	0.19702	0.167219	0.0811258	0.0596026	0.100993	0.128141	0.0929648	0.100503	0.165829	0.18593	0.168342	0.124		0.952
										0.973811	0.209236	-0.0889461	0.597324	-0.0804681	0.797953	-0.0377829	0.0897533	0.995247			0.291486	0.323232	0.0519481	0.0649351	0.049062	0.0620491	0.192053	0.168874	0.203642	0.0794702	0.0629139	0.109272	0.110553	0.133166	0.0854271	0.183417	0.163317	0.150754	0.128		0.994638
										-0.0576574	-0.997284	-0.0458182	-0.172259	0.874486	-0.453432	0.941835	0.336032	0.00545113			0.316017	0.301587	0.0548341	0.041847	0.046176	0.0606061	0.226821	0.172185	0.190397	0.0728477	0.0910596	0.0943709	0.103015	0.103015	0.100503	0.178392	0.135678	0.165829	0.12		0.997312
										-0.420664	-0.907216	-0.00099001	-0.269797	-0.786105	0.556102	-0.834407	0.0589713	-0.547985			0.284271	0.326118	0.0634921	0.044733	0.038961	0.0606061	0.200331	0.147351	0.211921	0.089404	0.0728477	0.0827815	0.0954774	0.10804	0.100503	0.150754	0.153266	0.18593	0.112		0.997416
										-0.611441	-0.791287	0.00212912	-0.0991128	0.597121	0.796004	0.69731	0.692148	0.186252			0.329004	0.314574	0.0577201	0.034632	0.044733	0.049062	0.210265	0.18543	0.190397	0.0778146	0.0695364	0.10596	0.100503	0.110553	0.0929648	0.175879	0.168342	0.138191	0.137		0.923469
										-0.0490882	-0.996607	-0.0660741	0.807261	0.289701	0.514201	0.551726	0.675307	0.489447			0.305916	0.295815	0.0750361	0.0505051	0.0620491	0.0548341	0.183775	0.152318	0.210265	0.0761589	0.0745033	0.10596	0.0854271	0.0904523	0.0929648	0.165829	0.125628	0.211055	0.128		0.967005
										-0.584782	0.810947	-0.0198751	-0.821349	0.0456597	0.568595	-0.774511	-0.581183	-0.24972			0.320346	0.311688	0.04329	0.046176	0.041847	0.0505051	0.168874	0.15894	0.19702	0.0761589	0.0860927	0.0976821	0.100503	0.125628	0.100503	0.155779	0.163317	0.170854	0.137		1.08215
										-0.211363	-0.977405	-0.00218592	0.148242	0.986609	-0.0680214	0.94099	0.272624	0.200536			0.279942	0.333333	0.0620491	0.0577201	0.041847	0.046176	0.182119	0.193709	0.177152	0.0596026	0.0910596	0.089404	0.10804	0.0954774	0.0778894	0.165829	0.163317	0.178392	0.114		1.06425
										-0.702437	0.711482	0.0193626	0.800932	0.598706	0.00761045	-0.142223	-0.08862	-0.98586			0.324675	0.300144	0.0548341	0.040404	0.0577201	0.040404	0.193709	0.178808	0.228477	0.0480132	0.0976821	0.0993377	0.0879397	0.0854271	0.103015	0.198492	0.148241	0.155779	0.123		1.05305
										-0.25538	-0.966825	-0.00559747	0.988904	-0.148554	-0.00120951	-0.92797	0.194969	-0.317582			0.316017	0.307359	0.0591631	0.0577201	0.049062	0.0634921	0.213576	0.168874	0.180464	0.057947	0.0778146	0.10596	0.113065	0.120603	0.100503	0.180905	0.168342	0.153266	0.122		1.06704
										0.977671	-0.208233	-0.0282449	0.0577965	0.137404	0.988828	0.255951	0.0916212	-0.962338			0.275613	0.341991	0.047619	0.046176	0.046176	0.031746	0.210265	0.14404	0.226821	0.0761589	0.0827815	0.0943709	0.115578	0.125628	0.0929648	0.168342	0.135678	0.153266	0.121		1.07345
										0.299215	-0.954178	0.00377384	-0.803416	-0.594846	-0.0260926	0.815569	-0.115106	0.567096			0.294372	0.363636	0.041847	0.038961	0.040404	0.0591631	0.178808	0.145695	0.213576	0.0877483	0.0844371	0.0794702	0.115578	0.0879397	0.103015	0.158291	0.170854	0.188442	0.128		0.924282
										0.926261	0.321721	0.196308	-0.293526	0.11984	-0.94841	0.369104	-0.261674	0.89179			0.329004	0.307359	0.0505051	0.038961	0.0548341	0.0620491	0.195364	0.180464	0.215232	0.0778146	0.0778146	0.089404	0.0929648	0.113065	0.113065	0.173367	0.148241	0.165829	0.12		1.05914
										-0.359055	0.911592	0.200198	0.0410599	-0.999143	0.00516745	0.247463	-0.9443	0.21693			0.33189	0.305916	0.046176	0.0562771	0.0562771	0.0577201	0.178808	0.17053	0.205298	0.0711921	0.0910596	0.0778146	0.11809	0.0929648	0.103015	0.193467	0.153266	0.153266	0.159		1.05085
										-0.114545	-0.255921	0.959888	-0.379646	0.858277	0.345297	0.612875	-0.664637	0.427366			0.320346	0.316017	0.0606061	0.033189	0.0533911	0.038961	0.216887	0.157285	0.192053	0.0728477	0.0860927	0.0827815	0.0954774	0.125628	0.113065	0.150754	0.143216	0.163317	0.136		0.986911
										0.471081	-0.761674	0.4449	-0.929359	0.348813	0.120923	-0.30084	-0.696378	-0.651577			0.314574	0.316017	0.0519481	0.02886	0.0591631	0.049062	0.178808	0.180464	0.221854	0.0844371	0.0662252	0.0794702	0.123116	0.0929648	0.0904523	0.143216	0.158291	0.150754	0.131		1.08659
										0.998338	-0.0515967	0.0256697	-0.458334	-0.0432872	0.887725	0.730671	0.270766	-0.626742			0.307359	0.33189	0.0505051	0.047619	0.0649351	0.030303	0.198675	0.17053	0.195364	0.0562914	0.0844371	0.104305	0.0879397	0.120603	0.0929648	0.198492	0.11809	0.153266	0.147		1.07833
										0.990439	0.136139	0.0222944	0.487702	-0.186066	0.852952	0.0293952	-0.1184	0.992531			0.291486	0.316017	0.044733	0.040404	0.038961	0.0721501	0.182119	0.168874	0.195364	0.0695364	0.0976821	0.0910596	0.0854271	0.0929648	0.0979899	0.188442	0.153266	0.180905	0.115		0.982234
										-0.103482	-0.994364	-0.0230501	0.944898	-0.0806287	-0.31728	0.368241	-0.407194	-0.835818			0.326118	0.308802	0.040404	0.041847	0.044733	0.0533911	0.17053	0.188742	0.22351	0.0993377	0.0596026	0.0827815	0.103015	0.10804	0.115578	0.163317	0.170854	0.163317	0.139		1.03166
										-0.931759	-0.363065	0.00290984	0.934204	-0.0644193	-0.350875	0.335751	-0.575154	-0.745969			0.314574	0.33189	0.046176	0.034632	0.047619	0.04329	0.195364	0.168874	0.178808	0.0811258	0.0745033	0.0960265	0.110553	0.105528	0.0854271	0.155779	0.183417	0.148241	0.129		1.02717
										-0.466866	-0.716359	0.518523	0.0983387	0.558151	-0.823891	-0.073592	0.828528	0.555091			0.297258	0.323232	0.0692641	0.046176	0.038961	0.0533911	0.231788	0.163907	0.175497	0.0778146	0.0844371	0.0794702	0.0929648	0.0728643	0.140704	0.203518	0.130653	0.170854	0.129		0.992208
										0.153094	0.512022	0.845219	-0.431491	0.704643	0.563289	-0.612878	-0.577794	0.539012			0.314574	0.297258	0.046176	0.04329	0.0678211	0.0620491	0.168874	0.167219	0.243377	0.0728477	0.0662252	0.0728477	0.0904523	0.115578	0.105528	0.150754	0.183417	0.150754	0.117		0.955959
										-0.870976	0.473986	-0.129376	0.443267	-0.896367	-0.00629475	0.810593	0.518708	0.271812			0.305916	0.308802	0.040404	0.0505051	0.047619	0.0548341	0.173841	0.193709	0.203642	0.0662252	0.0927152	0.0993377	0.103015	0.10804	0.115578	0.178392	0.150754	0.158291	0.141		1.08708
										0.998621	-0.0159005	-0.0500278	0.817764	0.520686	0.245252	0.878481	0.475952	-0.0417247			0.297258	0.313131	0.0548341	0.0519481	0.046176	0.0533911	0.18543	0.163907	0.233444	0.057947	0.0662252	0.0910596	0.130653	0.0778894	0.0879397	0.170854	0.163317	0.170854	0.123		0.955959
										-0.683557	-0.729895	0.00190019	0.67422	-0.689439	0.264767	-0.0688857	-0.916252	0.394635			0.321789	0.320346	0.046176	0.040404	0.044733	0.0548341	0.195364	0.155629	0.215232	0.0745033	0.0960265	0.0827815	0.115578	0.0904523	0.110553	0.140704	0.18593	0.168342	0.114		1.11204
										0.947671	-0.318258	0.0251089	0.459336	-0.315595	-0.830307	-0.72161	-0.655028	-0.224093			0.2886	0.340548	0.0577201	0.046176	0.04329	0.0678211	0.160596	0.167219	0.201987	0.0877483	0.0827815	0.0927152	0.105528	0.120603	0.0954774	0.128141	0.155779	0.165829	0.134		1.07239
										0.401218	-0.915978	0.0028504	0.54043	0.792712	0.282033	0.974901	0.210416	-0.0727564			0.304473	0.30303	0.0707071	0.04329	0.046176	0.04329	0.198675	0.163907	0.180464	0.0562914	0.0927152	0.100993	0.125628	0.115578	0.0979899	0.178392	0.150754	0.120603	0.111		0.94723
										-0.914524	0.294441	0.277399	-0.81988	0.571456	-0.0351462	0.560101	-0.799312	-0.217686			0.301587	0.297258	0.0577201	0.033189	0.0548341	0.0634921	0.203642	0.15894	0.213576	0.0728477	0.0662252	0.0794702	0.143216	0.0678392	0.0753769	0.160804	0.203518	0.160804	0.119		1.01587
										0.984064	-0.170891	-0.0491321	0.554906	-0.686936	0.469253	-0.414793	-0.0431289	-0.908893			0.307359	0.327561	0.034632	0.038961	0.0505051	0.0577201	0.18543	0.173841	0.211921	0.0596026	0.0811258	0.0860927	0.0854271	0.0979899	0.0954774	0.173367	0.143216	0.170854	0.127		0.924479
										-0.665343	0.746187	-0.0228974	0.14436	0.510521	0.847661	0.717101	0.599366	-0.355706			0.295815	0.344877	0.0533911	0.044733	0.047619	0.037518	0.177152	0.130795	0.208609	0.0811258	0.0844371	0.0976821	0.0829146	0.0954774	0.110553	0.138191	0.178392	0.193467	0.123		1.03944
										-0.973275	0.168411	0.156122	0.017671	0.00807431	0.999811	0.503514	0.541344	0.673365			0.285714	0.318903	0.044733	0.036075	0.0548341	0.0577201	0.195364	0.168874	0.183775	0.0711921	0.102649	0.100993	0.0904523	0.113065	0.100503	0.155779	0.178392	0.143216	0.145		0.98731
										0.136905	-0.120309	0.983251	-0.286329	0.0426995	-0.957179	0.699657	-0.699288	0.146547			0.307359	0.297258	0.0634921	0.031746	0.0519481	0.0606061	0.178808	0.180464	0.193709	0.0778146	0.0811258	0.114238	0.0979899	0.110553	0.080402	0.190955	0.138191	0.183417	0.118		0.992105
										0.394359	-0.918934	-0.00638052	0.922847	0.087436	0.375111	0.757712	-0.176375	-0.628302			0.320346	0.295815	0.04329	0.033189	0.0562771	0.0577201	0.205298	0.182119	0.182119	0.0860927	0.057947	0.100993	0.105528	0.0753769	0.10804	0.175879	0.158291	0.153266	0.148		1.01777
										-0.388148	-0.901666	0.190631	-0.264712	0.0353615	0.963679	0.0797175	-0.930558	0.35736			0.324675	0.305916	0.047619	0.034632	0.0620491	0.037518	0.218543	0.180464	0.182119	0.0645695	0.0745033	0.0844371	0.0979899	0.110553	0.110553	0.175879	0.165829	0.170854	0.136		0.989583
										-0.471094	0.3541	0.807888	0.206598	-0.810809	0.547637	-0.647702	-0.320863	-0.691035			0.305916	0.327561	0.0505051	0.044733	0.047619	0.049062	0.167219	0.18543	0.220199	0.0811258	0.089404	0.0794702	0.103015	0.080402	0.125628	0.170854	0.153266	0.175879	0.114		1.01972
										0.0771258	-0.996558	-0.0303965	0.982158	0.0675169	-0.175522	0.325219	-0.557099	0.764116			0.279942	0.330447	0.0548341	0.047619	0.0519481	0.0519481	0.177152	0.160596	0.201987	0.0761589	0.0811258	0.11755	0.103015	0.0703518	0.0904523	0.135678	0.180905	0.145729	0.133		0.953804
										0.361906	-0.93211	0.013947	-0.14502	-0.826457	0.544002	0.327211	0.134847	-0.93528			0.323232	0.284271	0.0692641	0.044733	0.0505051	0.0533911	0.193709	0.175497	0.213576	0.0612583	0.0745033	0.0927152	0.133166	0.0929648	0.0954774	0.153266	0.143216	0.165829	0.118		1.0618
										0.265367	-0.959488	-0.0946771	0.988542	-0.041566	0.145109	-0.22043	-0.940884	0.257193			0.334776	0.297258	0.0649351	0.049062	0.023088	0.0533911	0.188742	0.150662	0.177152	0.0645695	0.0778146	0.107616	0.105528	0.10804	0.0778894	0.160804	0.150754	0.178392	0.124		0.973475
										-0.188008	0.981785	-0.027403	0.994397	-0.105276	0.00953607	0.102269	-0.926638	0.361777			0.304473	0.307359	0.0692641	0.038961	0.037518	0.0505051	0.203642	0.178808	0.208609	0.0811258	0.102649	0.0794702	0.0979899	0.125628	0.0929648	0.158291	0.155779	0.165829	0.126		0.943152
										0.224072	-0.960985	0.16217	0.844842	0.271186	0.461194	-0.955964	0.291929	0.0301825			0.31746	0.323232	0.0634921	0.038961	0.0519481	0.047619	0.198675	0.17053	0.218543	0.0629139	0.0811258	0.0960265	0.133166	0.0829146	0.105528	0.160804	0.153266	0.153266	0.129		0.994624
										0.883611	-0.444826	-0.146153	0.800968	-0.0860519	0.592491	0.461983	0.861837	0.209304			0.350649	0.30303	0.046176	0.037518	0.0505051	0.04329	0.200331	0.17053	0.190397	0.0612583	0.0960265	0.0927152	0.135678	0.0954774	0.103015	0.138191	0.188442	0.125628	0.125		0.97644
										-0.671773	-0.73739	-0.0705527	-0.741856	-0.66718	0.0672359	0.643996	-0.709322	-0.286586			0.314574	0.277056	0.0591631	0.041847	0.049062	0.0750361	0.198675	0.165563	0.200331	0.0662252	0.0927152	0.0993377	0.115578	0.0979899	0.105528	0.170854	0.165829	0.170854	0.148		1.04076
										-0.93995	-0.327925	0.0946562	-0.543595	0.692462	0.474343	0.726997	0.306537	0.614419			0.313131	0.307359	0.0649351	0.049062	0.047619	0.0634921	0.195364	0.165563	0.205298	0.0811258	0.0794702	0.0778146	0.128141	0.11809	0.11809	0.165829	0.145729	0.158291	0.162		1.10428
										-0.136103	0.990551	-0.0168737	0.84848	0.315464	0.424928	-0.682341	0.422503	0.596575			0.31746	0.323232	0.0649351	0.049062	0.044733	0.0505051	0.220199	0.157285	0.210265	0.0711921	0.0778146	0.0960265	0.128141	0.0753769	0.0954774	0.138191	0.201005	0.165829	0.124		0.892583
										0.113785	-0.988877	0.0957859	-0.121113	0.0492588	0.991416	0.0767219	0.852951	-0.516321			0.323232	0.310245	0.0620491	0.040404	0.0505051	0.038961	0.172185	0.134106	0.215232	0.0612583	0.110927	0.0711921	0.0904523	0.0829146	0.0879397	0.120603	0.188442	0.175879	0.124		1.04286
										-0.139167	0.990225	0.00930515	-0.390015	-0.367243	-0.844405	0.739714	-0.35271	-0.573079			0.291486	0.311688	0.0505051	0.037518	0.0519481	0.0577201	0.236755	0.175497	0.192053	0.0711921	0.0877483	0.089404	0.0954774	0.0753769	0.105528	0.175879	0.160804	0.155779	0.131		0.986631
										-0.448574	-0.892215	0.0522902	0.929998	-0.355788	0.092297	-0.195782	-0.927591	0.318189			0.316017	0.339105	0.0663781	0.033189	0.046176	0.040404	0.198675	0.173841	0.175497	0.0794702	0.104305	0.0976821	0.133166	0.113065	0.123116	0.125628	0.173367	0.155779	0.121		1
										0.318957	-0.94728	-0.0304395	0.882143	0.137767	0.450382	-0.643811	-0.12317	-0.755206			0.311688	0.316017	0.044733	0.0533911	0.049062	0.049062	0.198675	0.177152	0.192053	0.0778146	0.110927	0.100993	0.110553	0.0929648	0.105528	0.18593	0.123116	0.158291	0.107		1.04709
										0.921878	0.302628	0.241985	-0.99496	-0.094598	0.0332512	0.162194	-0.986744	0.00536264			0.327561	0.279942	0.047619	0.041847	0.040404	0.0577201	0.182119	0.180464	0.18543	0.0678808	0.10596	0.0728477	0.115578	0.0979899	0.105528	0.170854	0.150754	0.160804	0.119		1.01872
										-0.220016	-0.105244	0.969802	0.521256	-0.844694	0.121593	-0.0142907	0.475802	-0.879436			0.300144	0.300144	0.0692641	0.046176	0.046176	0.0649351	0.206954	0.160596	0.183775	0.0910596	0.0811258	0.0877483	0.105528	0.0929648	0.103015	0.138191	0.123116	0.183417	0.128		0.984456
										-0.17897	-0.980018	-0.086801	0.292125	-0.513516	-0.806824	-0.167242	0.676256	0.717431			0.352092	0.27417	0.0548341	0.040404	0.049062	0.0519481	0.182119	0.173841	0.203642	0.0728477	0.0927152	0.0844371	0.113065	0.110553	0.100503	0.120603	0.160804	0.153266	0.126		0.907455
										0.995627	-0.0899404	-0.0252594	-0.962875	0.269882	-0.00600235	0.264269	-0.735205	0.624208			0.294372	0.330447	0.0505051	0.04329	0.044733	0.0505051	0.208609	0.178808	0.215232	0.0678808	0.0629139	0.0877483	0.103015	0.113065	0.113065	0.175879	0.120603	0.193467	0.121		0.965426
										-0.895024	-0.241231	0.375152	0.923551	0.318552	0.213492	0.0977166	0.890016	0.445335			0.281385	0.311688	0.0577201	0.044733	0.0519481	0.044733	0.182119	0.167219	0.177152	0.0612583	0.0662252	0.0976821	0.0904523	0.0929648	0.0904523	0.158291	0.158291	0.163317	0.115		1.07377
										-0.718334	0.684816	-0.122568	0.912637	-0.234673	-0.334698	-0.0545238	0.451592	-0.890557			0.285714	0.314574	0.0793651	0.046176	0.0505051	0.049062	0.208609	0.15894	0.238411	0.0761589	0.0877483	0.0943709	0.0929648	0.123116	0.113065	0.170854	0.150754	0.155779	0.121		0.914948
										-0.968569	-0.180957	0.170673	0.161499	0.959177	-0.232156	-0.962791	0.269456	0.0206459			0.291486	0.341991	0.041847	0.034632	0.046176	0.0591631	0.213576	0.173841	0.190397	0.0745033	0.0695364	0.0877483	0.0929648	0.113065	0.103015	0.178392	0.143216	0.143216	0.134		0.941333
										0.973048	-0.228795	-0.028828	0.375516	0.157821	0.91328	-0.658209	-0.305814	0.687924			0.313131	0.313131	0.0591631	0.0505051	0.0533911	0.0505051	0.190397	0.206954	0.17053	0.0811258	0.0827815	0.0960265	0.105528	0.125628	0.0778894	0.165829	0.133166	0.193467	0.13		1.01099
										0.380227	-0.924788	0.0139185	-0.662753	0.200834	0.721404	0.785558	0.065759	0.615284			0.292929	0.310245	0.0562771	0.040404	0.0577201	0.0606061	0.188742	0.167219	0.190397	0.0960265	0.0596026	0.0960265	0.130653	0.10804	0.100503	0.160804	0.135678	0.155779	0.137		1.0026
										-0.955846	-0.239549	-0.170222	-0.0325193	0.335255	0.941566	-0.951069	-0.182883	-0.249042			0.287157	0.318903	0.04329	0.0577201	0.0606061	0.0692641	0.18543	0.17053	0.215232	0.0513245	0.0960265	0.100993	0.115578	0.110553	0.128141	0.128141	0.148241	0.18593	0.119		1
										-0.456073	-0.889888	0.00982692	0.792921	0.132934	0.594647	0.029434	-0.956249	0.291069			0.305916	0.30303	0.0548341	0.040404	0.049062	0.0548341	0.192053	0.162252	0.193709	0.0877483	0.0678808	0.0927152	0.11809	0.113065	0.0979899	0.150754	0.135678	0.150754	0.124		1.12321
										0.234616	-0.970854	-0.0489665	0.26289	-0.648513	0.714367	-0.456655	0.246167	0.854908			0.308802	0.334776	0.0505051	0.0562771	0.038961	0.047619	0.190397	0.182119	0.221854	0.0943709	0.0662252	0.0877483	0.0728643	0.11809	0.115578	0.180905	0.11809	0.173367	0.12		1.00269
										0.581381	-0.813617	-0.00481736	-0.940802	-0.306293	-0.145177	0.889157	0.158082	0.42943			0.308802	0.320346	0.0634921	0.038961	0.041847	0.0663781	0.206954	0.153974	0.19702	0.057947	0.0910596	0.0910596	0.080402	0.100503	0.0929648	0.170854	0.148241	0.188442	0.13		0.951654
										-0.516946	0.854603	0.049189	-0.13382	-0.00664288	0.990983	-0.746355	-0.619572	0.243072			0.295815	0.321789	0.0548341	0.04329	0.049062	0.0505051	0.188742	0.175497	0.210265	0.0645695	0.0695364	0.0877483	0.10804	0.113065	0.0929648	0.178392	0.163317	0.160804	0.127		1.02965
										-0.981909	-0.183973	0.0448162	-0.581739	0.70835	0.399776	0.00438019	-0.369786	-0.929107			0.321789	0.284271	0.0620491	0.040404	0.049062	0.0649351	0.18543	0.187086	0.182119	0.0844371	0.0877483	0.0860927	0.0979899	0.0879397	0.130653	0.175879	0.148241	0.165829	0.13		1.03562
										-0.100932	-0.223458	0.969474	0.119421	-0.959704	0.254374	0.665533	-0.692379	0.278705			0.30303	0.320346	0.0764791	0.0548341	0.0533911	0.040404	0.188742	0.149007	0.19702	0.0827815	0.0827815	0.0877483	0.105528	0.120603	0.105528	0.155779	0.155779	0.138191	0.135		0.97644
										-0.332668	-0.943041	0.00225299	0.195879	0.273946	0.941586	0.3206	-0.775996	-0.543181			0.300144	0.324675	0.0634921	0.036075	0.0577201	0.0620491	0.180464	0.145695	0.226821	0.0794702	0.0728477	0.107616	0.0954774	0.128141	0.10804	0.165829	0.140704	0.168342	0.102		0.989305
										0.518991	-0.854384	-0.0260015	0.97333	0.0626184	-0.2207	-0.13027	0.127089	0.9833			0.314574	0.327561	0.037518	0.037518	0.0505051	0.041847	0.17053	0.17053	0.221854	0.0811258	0.0910596	0.0745033	0.100503	0.125628	0.0829146	0.163317	0.173367	0.168342	0.123		0.997319
										0.598639	-0.80083	-0.0173989	0.449315	0.211267	0.868033	0.140989	0.989191	-0.0402992			0.311688	0.316017	0.049062	0.041847	0.049062	0.0533911	0.218543	0.165563	0.195364	0.0761589	0.0976821	0.100993	0.125628	0.120603	0.10804	0.150754	0.148241	0.143216	0.126		0.958005
										0.980369	0.113271	-0.161387	-0.151291	-0.383827	0.910927	0.920466	0.273573	0.279107			0.318903	0.282828	0.0721501	0.033189	0.04329	0.0577201	0.182119	0.173841	0.206954	0.0778146	0.0993377	0.089404	0.138191	0.133166	0.10804	0.163317	0.18593	0.123116	0.13		0.964377
										-0.961214	-0.0990293	-0.257413	0.233502	-0.429648	0.872284	0.131573	-0.346222	0.92888			0.305916	0.311688	0.0577201	0.044733	0.049062	0.0692641	0.168874	0.165563	0.205298	0.0645695	0.0695364	0.109272	0.10804	0.113065	0.100503	0.148241	0.128141	0.170854	0.127		1.00552
										-0.137048	-0.979567	-0.147198	0.914943	-0.403025	0.0212267	0.977547	-0.151332	0.146628			0.295815	0.33189	0.044733	0.046176	0.044733	0.0505051	0.205298	0.135762	0.188742	0.0662252	0.0761589	0.0927152	0.125628	0.0904523	0.10804	0.163317	0.160804	0.175879	0.115		1.04011
										-0.679941	-0.732891	-0.0234518	0.382298	-0.202528	0.901571	0.909859	-0.0825545	-0.406621			0.297258	0.321789	0.0548341	0.04329	0.0519481	0.0591631	0.205298	0.165563	0.210265	0.0645695	0.114238	0.0811258	0.10804	0.100503	0.110553	0.180905	0.165829	0.153266	0.122		0.968254
										-0.92165	0.154757	-0.355825	0.871157	-0.482276	0.0921731	0.123251	0.0495987	0.991135			0.30303	0.30303	0.0519481	0.037518	0.049062	0.0663781	0.198675	0.175497	0.187086	0.0745033	0.0728477	0.102649	0.0929648	0.0904523	0.0678392	0.145729	0.165829	0.208543	0.118		1.04386
										-0.794233	0.603116	0.0737943	-0.157181	-0.9829	-0.0959306	-0.68592	0.551865	-0.474298			0.307359	0.334776	0.0591631	0.0505051	0.049062	0.037518	0.163907	0.193709	0.200331	0.0794702	0.0794702	0.0993377	0.110553	0.0979899	0.0628141	0.163317	0.180905	0.148241	0.132		0.903704
										0.70293	-0.710996	-0.0193706	-0.493503	-0.398857	-0.772896	0.106893	-0.44584	0.888707			0.298701	0.301587	0.0562771	0.04329	0.0519481	0.0707071	0.198675	0.18543	0.17053	0.0910596	0.0976821	0.0778146	0.130653	0.0979899	0.0954774	0.150754	0.150754	0.165829	0.128		0.961929
										-0.838993	-0.537103	-0.0872389	0.639236	-0.768935	0.0108232	0.752587	-0.547839	-0.365356			0.321789	0.318903	0.046176	0.044733	0.0577201	0.049062	0.180464	0.180464	0.178808	0.0827815	0.0910596	0.0794702	0.100503	0.0979899	0.0929648	0.170854	0.135678	0.128141	0.114		1.0625
										-0.993464	-0.0407804	-0.106617	-0.63197	0.502406	0.590087	0.649759	0.707883	0.276973			0.310245	0.295815	0.0692641	0.041847	0.0678211	0.049062	0.182119	0.173841	0.192053	0.0678808	0.0794702	0.089404	0.11809	0.0929648	0.0728643	0.180905	0.175879	0.140704	0.116		0.981283
										-0.490663	0.870854	0.0293682	0.019694	-0.993782	0.109588	-0.155326	-0.00448283	0.987853			0.304473	0.318903	0.0562771	0.041847	0.044733	0.0519481	0.182119	0.177152	0.193709	0.102649	0.0728477	0.0778146	0.100503	0.0854271	0.11809	0.133166	0.180905	0.18593	0.126		1
										-0.701704	-0.712156	-0.0211037	0.0434101	0.223093	0.97383	0.96524	-0.0564074	0.255206			0.294372	0.321789	0.041847	0.037518	0.04329	0.0548341	0.183775	0.190397	0.18543	0.0711921	0.0695364	0.0943709	0.11809	0.103015	0.103015	0.145729	0.158291	0.165829	0.142		0.984655
										0.803621	-0.595127	-0.00426325	-0.117064	-0.0355411	0.992488	-0.185427	0.540354	0.820753			0.314574	0.320346	0.034632	0.0663781	0.0548341	0.041847	0.200331	0.172185	0.182119	0.0629139	0.0778146	0.120861	0.10804	0.133166	0.105528	0.173367	0.130653	0.178392	0.129		1.03476
										-0.824516	-0.565112	-0.0286642	0.0319657	-0.0287971	0.999074	0.312468	-0.921193	-0.231876			0.291486	0.305916	0.0533911	0.047619	0.04329	0.0533911	0.168874	0.149007	0.203642	0.0794702	0.0943709	0.11755	0.110553	0.113065	0.0753769	0.155779	0.145729	0.183417	0.136		0.974619
										-0.934118	-0.356964	0.000919138	-0.123528	0.978818	-0.163265	0.771924	0.388496	-0.503194			0.295815	0.339105	0.046176	0.04329	0.0533911	0.0533911	0.178808	0.190397	0.205298	0.0695364	0.0811258	0.0943709	0.0929648	0.113065	0.103015	0.18593	0.125628	0.150754	0.127		1.04202
										0.975619	0.216175	0.0378865	0.181285	-0.979972	0.0824076	0.553622	-0.0217594	0.832484			0.349206	0.316017	0.0562771	0.040404	0.046176	0.0634921	0.192053	0.17053	0.183775	0.0877483	0.0811258	0.107616	0.130653	0.0879397	0.0854271	0.170854	0.150754	0.143216	0.121		1.0436
										0.612659	0.781203	0.119878	0.645393	0.39208	-0.655547	-0.855678	-0.251151	0.452479			0.282828	0.352092	0.0505051	0.046176	0.049062	0.0591631	0.193709	0.19702	0.216887	0.0811258	0.0761589	0.0761589	0.0929648	0.103015	0.0979899	0.160804	0.145729	0.170854	0.116		0.953425
										-0.18818	0.981775	0.0265822	-0.978545	-0.20529	0.0174822	0.0676834	0.812521	0.578989			0.291486	0.301587	0.0548341	0.0548341	0.046176	0.0548341	0.183775	0.18543	0.220199	0.0827815	0.0827815	0.0844371	0.115578	0.115578	0.103015	0.135678	0.155779	0.148241	0.127		1.03125
										0.617226	-0.786771	-0.00476863	0.868264	0.0847694	0.488806	-0.737684	-0.67115	-0.0733462			0.292929	0.316017	0.044733	0.046176	0.0692641	0.0620491	0.188742	0.153974	0.195364	0.0695364	0.0844371	0.0844371	0.103015	0.0854271	0.105528	0.178392	0.143216	0.168342	0.126		0.957071
										-0.877921	0.476313	0.0487943	0.664993	0.656131	0.356757	-0.363246	0.801416	0.475168			0.30303	0.323232	0.0562771	0.0533911	0.04329	0.0519481	0.182119	0.167219	0.210265	0.0811258	0.0778146	0.0794702	0.110553	0.0954774	0.103015	0.153266	0.153266	0.153266	0.121		0.941799
										-0.478353	-0.876954	-0.0461444	0.978485	-0.16335	-0.126031	0.27334	0.237749	0.932073			0.30303	0.323232	0.0562771	0.0505051	0.04329	0.0533911	0.201987	0.183775	0.175497	0.0761589	0.100993	0.115894	0.0954774	0.10804	0.105528	0.168342	0.138191	0.148241	0.143		0.953125
										0.0208112	-0.063852	0.997742	0.0278985	-0.999208	-0.0283877	-0.901384	-0.429071	-0.0583504			0.313131	0.339105	0.0591631	0.049062	0.02886	0.044733	0.180464	0.145695	0.211921	0.0745033	0.0960265	0.0860927	0.0904523	0.115578	0.080402	0.140704	0.165829	0.165829	0.144		0.965699
										-0.660433	0.75003	-0.0358245	0.850889	-0.0255723	0.524723	-0.0364383	0.994969	0.0933262			0.300144	0.314574	0.0779221	0.044733	0.046176	0.0548341	0.205298	0.165563	0.19702	0.0629139	0.0860927	0.0761589	0.130653	0.110553	0.0829146	0.155779	0.168342	0.180905	0.11		0.992063
										0.215961	-0.81656	0.535341	-0.418732	-0.815469	0.399593	-0.596247	-0.779233	-0.193095			0.318903	0.292929	0.0678211	0.046176	0.0692641	0.041847	0.205298	0.157285	0.177152	0.0711921	0.0960265	0.127483	0.103015	0.113065	0.11809	0.158291	0.133166	0.19598	0.117		1.09065
										0.996321	-0.078622	-0.0340893	0.974913	0.212556	-0.066059	-0.369208	0.790858	0.488087			0.295815	0.330447	0.049062	0.038961	0.0562771	0.0505051	0.208609	0.163907	0.168874	0.0678808	0.0927152	0.112583	0.128141	0.0753769	0.11809	0.173367	0.180905	0.150754	0.109		1.02254
										0.0466977	-0.998371	0.0327948	-0.297208	0.953905	0.0416346	-0.417509	0.677887	0.605108			0.297258	0.318903	0.0519481	0.040404	0.0577201	0.0577201	0.165563	0.178808	0.215232	0.0927152	0.0678808	0.0745033	0.0954774	0.10804	0.0904523	0.163317	0.130653	0.155779	0.128		1.03889
										-0.828224	-0.559661	0.0286994	0.884536	-0.43522	-0.167871	0.381877	-0.473366	0.793785			0.291486	0.334776	0.04329	0.036075	0.041847	0.040404	0.208609	0.157285	0.22351	0.0645695	0.0745033	0.0960265	0.0854271	0.105528	0.0904523	0.190955	0.180905	0.160804	0.126		1.01657
										-0.495717	0.868362	-0.0145646	-0.706504	0.70683	-0.0352648	0.824534	0.56249	-0.0612352			0.323232	0.304473	0.047619	0.033189	0.04329	0.0663781	0.198675	0.163907	0.19702	0.0695364	0.0877483	0.0827815	0.128141	0.0979899	0.0979899	0.125628	0.180905	0.138191	0.105		1.14162
										0.990276	0.131367	-0.0457804	-0.933838	-0.354291	-0.0492362	-0.144797	-0.139463	0.979584			0.324675	0.307359	0.049062	0.037518	0.0591631	0.0779221	0.203642	0.162252	0.198675	0.0728477	0.0960265	0.0910596	0.113065	0.0979899	0.0753769	0.153266	0.170854	0.198492	0.134		0.994751
										0.0998139	0.994485	-0.0321906	0.952426	0.266473	0.14791	0.594793	0.778907	0.198812			0.307359	0.326118	0.0562771	0.049062	0.04329	0.0519481	0.226821	0.127483	0.215232	0.0745033	0.0711921	0.089404	0.128141	0.100503	0.0979899	0.153266	0.145729	0.145729	0.128		0.970822
										0.22712	-0.972355	0.0542441	-0.280453	0.956264	0.0831031	0.903164	0.414666	0.111115			0.326118	0.2886	0.0620491	0.044733	0.0663781	0.0562771	0.195364	0.165563	0.187086	0.0927152	0.102649	0.0927152	0.128141	0.110553	0.0829146	0.168342	0.138191	0.135678	0.126		0.986376
										0.0292589	0.998611	0.0438134	-0.119296	-0.120631	0.985503	-0.878852	-0.345972	-0.328516			0.316017	0.326118	0.0505051	0.040404	0.040404	0.0562771	0.203642	0.18543	0.215232	0.0529801	0.0761589	0.0943709	0.0979899	0.115578	0.0653266	0.165829	0.163317	0.138191	0.124		1.03209
										0.852622	0.520743	0.0431481	-0.73428	-0.678414	-0.0242459	0.802026	-0.0381822	0.596068			0.318903	0.298701	0.0562771	0.04329	0.04329	0.0533911	0.188742	0.17053	0.19702	0.0877483	0.0943709	0.0844371	0.100503	0.105528	0.103015	0.180905	0.158291	0.150754	0.151		1.01617
										0.282324	-0.956872	-0.0684789	0.576147	0.814064	0.0731721	0.264554	-0.924684	0.273808			0.321789	0.310245	0.04329	0.036075	0.049062	0.0533911	0.203642	0.177152	0.190397	0.0662252	0.057947	0.112583	0.100503	0.0778894	0.110553	0.155779	0.130653	0.193467	0.128		0.981771
										0.413945	-0.909665	-0.0340321	0.135755	-0.990737	0.00330848	0.560169	-0.0837681	-0.824132			0.336219	0.271284	0.0533911	0.041847	0.040404	0.0678211	0.18543	0.17053	0.206954	0.0778146	0.0877483	0.0927152	0.123116	0.0678392	0.0929648	0.165829	0.193467	0.153266	0.125		0.940741
										0.942172	0.303232	0.142697	0.837187	0.523883	-0.15705	0.784998	0.371406	0.495818			0.310245	0.33189	0.0505051	0.034632	0.0548341	0.046176	0.213576	0.165563	0.165563	0.0562914	0.0711921	0.109272	0.103015	0.110553	0.080402	0.183417	0.165829	0.133166	0.124		1
										0.930479	-0.14554	-0.336195	0.939893	-0.201885	-0.275398	0.104318	0.00101652	-0.994544			0.307359	0.326118	0.047619	0.046176	0.0533911	0.049062	0.188742	0.165563	0.193709	0.0711921	0.089404	0.089404	0.0979899	0.110553	0.0778894	0.180905	0.145729	0.160804	0.137		0.971649
										0.125623	-0.989771	0.0676194	-0.965474	0.259939	0.0170787	-0.0934996	-0.99556	-0.0108247			0.292929	0.341991	0.047619	0.0533911	0.0577201	0.047619	0.208609	0.162252	0.213576	0.0645695	0.0728477	0.107616	0.0703518	0.128141	0.105528	0.20603	0.145729	0.155779	0.123		0.94385
										0.902414	-0.400664	0.158483	0.486469	-0.481892	-0.728785	0.990139	-0.0941186	0.103759			0.349206	0.2886	0.049062	0.0548341	0.046176	0.0505051	0.19702	0.145695	0.228477	0.0546358	0.0844371	0.0943709	0.158291	0.0778894	0.0753769	0.148241	0.18593	0.175879	0.109		1.03183
										-0.711236	0.702741	-0.0172667	0.193732	0.872869	-0.447847	0.0551773	-0.960596	0.272418			0.324675	0.292929	0.0577201	0.049062	0.0779221	0.0505051	0.192053	0.15894	0.190397	0.0844371	0.0877483	0.0943709	0.135678	0.0879397	0.100503	0.155779	0.163317	0.145729	0.121		1.05376
										0.89378	0.423506	-0.14765	-0.851948	-0.0766753	-0.517982	0.641454	0.309374	-0.702015			0.264069	0.33189	0.0505051	0.0591631	0.0663781	0.0606061	0.205298	0.15894	0.192053	0.0596026	0.0811258	0.0943709	0.100503	0.120603	0.115578	0.133166	0.168342	0.148241	0.126		0.978437
										0.908413	0.40864	-0.0883121	-0.805414	0.202756	-0.556954	-0.37881	0.220922	0.898719			0.284271	0.323232	0.0620491	0.0505051	0.04329	0.0533911	0.187086	0.149007	0.210265	0.0728477	0.0910596	0.109272	0.123116	0.0979899	0.113065	0.148241	0.148241	0.148241	0.139		1.12742
										0.201765	-0.975694	0.0855067	-0.359524	0.579942	0.731034	0.978525	-0.205291	-0.0185537			0.294372	0.329004	0.0533911	0.046176	0.04329	0.0505051	0.183775	0.163907	0.187086	0.0761589	0.0844371	0.0927152	0.120603	0.120603	0.0829146	0.170854	0.150754	0.143216	0.123		1.01662
										0.0557208	-0.997357	-0.046627	0.409037	0.909835	0.0699204	0.216303	-0.156673	-0.963673			0.297258	0.316017	0.0519481	0.036075	0.0606061	0.044733	0.19702	0.190397	0.206954	0.0711921	0.0596026	0.089404	0.103015	0.0979899	0.0854271	0.158291	0.170854	0.18593	0.119		1.02674
										-0.0100978	-0.999644	0.0247098	0.129662	0.400082	-0.907261	0.992186	0.119883	0.0345688			0.343434	0.292929	0.0634921	0.037518	0.0548341	0.0591631	0.183775	0.183775	0.187086	0.0877483	0.0794702	0.0910596	0.10804	0.128141	0.0929648	0.128141	0.140704	0.18593	0.112		1.01989
										0.625479	0.420783	-0.657052	-0.572518	0.457851	0.680144	-0.71528	-0.698633	-0.016937			0.300144	0.327561	0.0591631	0.046176	0.0519481	0.0505051	0.203642	0.140728	0.211921	0.0745033	0.0811258	0.0728477	0.113065	0.103015	0.0728643	0.173367	0.148241	0.160804	0.12		0.947368
										0.919641	-0.355108	-0.167806	0.995722	-0.0922695	-0.00489633	-0.945865	0.133139	-0.295996			0.279942	0.343434	0.047619	0.040404	0.0577201	0.046176	0.19702	0.155629	0.190397	0.0596026	0.0778146	0.0844371	0.103015	0.0979899	0.10804	0.153266	0.143216	0.165829	0.128		0.994832
										-0.503736	-0.850586	0.150843	0.956377	0.120059	0.266323	0.533697	-0.162637	-0.829889			0.290043	0.323232	0.0548341	0.046176	0.04329	0.0591631	0.182119	0.165563	0.216887	0.0662252	0.0778146	0.0811258	0.0954774	0.125628	0.0979899	0.203518	0.158291	0.105528	0.123		0.919689
										0.806671	-0.525639	-0.27016	0.993285	0.0642016	0.0962462	0.795302	0.409825	-0.446697			0.285714	0.336219	0.049062	0.0562771	0.0562771	0.0562771	0.198675	0.165563	0.193709	0.0645695	0.0844371	0.0910596	0.103015	0.110553	0.113065	0.165829	0.165829	0.163317	0.125		1.03467
										-0.870083	0.488368	0.0667298	-0.0769132	-0.146216	-0.986258	0.813426	-0.36661	-0.451591			0.321789	0.294372	0.046176	0.033189	0.046176	0.0591631	0.195364	0.178808	0.193709	0.0761589	0.0794702	0.0976821	0.123116	0.0879397	0.110553	0.145729	0.170854	0.165829	0.117		0.965517
										-0.0827613	0.99649	0.012541	0.181162	-0.612023	0.769811	0.263891	0.318141	0.910575			0.295815	0.33189	0.0591631	0.0562771	0.046176	0.049062	0.200331	0.162252	0.203642	0.0662252	0.0778146	0.0728477	0.11809	0.0904523	0.080402	0.150754	0.148241	0.175879	0.108		1.03324
										0.437434	-0.899224	0.006901	0.423786	-0.904798	0.041786	0.851428	-0.330158	-0.407512			0.31746	0.321789	0.047619	0.046176	0.0562771	0.0505051	0.198675	0.165563	0.203642	0.0728477	0.0728477	0.102649	0.0904523	0.0979899	0.0854271	0.163317	0.160804	0.188442	0.13		1.04054
										0.990412	-0.0322491	0.134332	0.15056	0.139502	0.978709	-0.945987	-0.274986	-0.171732			0.314574	0.308802	0.0620491	0.038961	0.046176	0.0591631	0.187086	0.165563	0.226821	0.044702	0.0993377	0.0860927	0.103015	0.0829146	0.133166	0.125628	0.160804	0.143216	0.131		1.01042
										-0.986757	-0.0580206	-0.151475	-0.359207	-0.479396	-0.800718	0.162264	0.0535761	0.985292			0.323232	0.336219	0.0692641	0.044733	0.049062	0.04329	0.190397	0.162252	0.201987	0.0695364	0.0844371	0.0993377	0.128141	0.080402	0.128141	0.128141	0.143216	0.160804	0.115		0.951872
										-0.218159	-0.962711	-0.159979	0.726196	0.557991	0.401604	0.0689641	0.997279	0.0260604			0.311688	0.292929	0.0634921	0.049062	0.046176	0.0519481	0.175497	0.152318	0.192053	0.0678808	0.102649	0.0910596	0.0954774	0.128141	0.100503	0.155779	0.143216	0.175879	0.125		0.933333
										-0.980184	0.194388	0.0381257	0.99918	0.0372333	-0.0158969	0.753075	-0.255381	0.606349			0.313131	0.307359	0.0533911	0.0519481	0.0591631	0.0533911	0.231788	0.147351	0.188742	0.0430464	0.089404	0.0711921	0.10804	0.110553	0.11809	0.168342	0.158291	0.160804	0.121		1.06838
										-0.0859791	-0.986419	0.139946	-0.35291	-0.932847	0.0724571	0.0701057	0.947494	0.311994			0.282828	0.327561	0.0505051	0.0519481	0.037518	0.0519481	0.221854	0.167219	0.190397	0.0910596	0.0811258	0.0877483	0.10804	0.0979899	0.105528	0.155779	0.140704	0.178392	0.133		1
										-0.676634	-0.616765	0.402204	0.149804	0.987256	0.053698	-0.127563	-0.991272	-0.0332678			0.304473	0.2886	0.0663781	0.0519481	0.044733	0.040404	0.173841	0.178808	0.187086	0.0794702	0.0927152	0.109272	0.125628	0.103015	0.0929648	0.175879	0.158291	0.175879	0.135		1.13314
										0.111178	-0.988342	0.104013	0.64506	0.572162	0.506485	0.549893	-0.511025	-0.660659			0.292929	0.292929	0.0663781	0.040404	0.0562771	0.0533911	0.218543	0.165563	0.173841	0.0844371	0.112583	0.0711921	0.0904523	0.105528	0.0979899	0.130653	0.155779	0.175879	0.139		1.02473
										0.356664	-0.929916	-0.089708	0.819928	-0.398254	-0.411232	-0.874316	0.476554	-0.0920193			0.305916	0.310245	0.0606061	0.040404	0.047619	0.0577201	0.218543	0.180464	0.213576	0.0562914	0.0778146	0.0662252	0.113065	0.113065	0.10804	0.145729	0.183417	0.163317	0.13		0.973475
										0.999208	-0.00670462	0.0392149	0.156389	-0.987459	0.0216131	-0.413739	-0.908166	0.0636772			0.271284	0.330447	0.047619	0.049062	0.0634921	0.0562771	0.198675	0.17053	0.215232	0.0678808	0.0943709	0.100993	0.103015	0.11809	0.0929648	0.155779	0.170854	0.170854	0.112		0.895631
										0.216594	-0.971666	-0.0946108	-0.318896	0.0557325	-0.94615	0.0747793	0.966423	0.245836			0.294372	0.321789	0.0606061	0.04329	0.046176	0.047619	0.236755	0.167219	0.177152	0.0645695	0.102649	0.102649	0.115578	0.113065	0.0829146	0.175879	0.143216	0.140704	0.123		0.994595
										0.279315	0.957394	-0.0733411	-0.998473	0.00174992	-0.0552201	0.62892	0.145607	-0.763713			0.318903	0.336219	0.04329	0.037518	0.0649351	0.047619	0.211921	0.149007	0.195364	0.0645695	0.0761589	0.0910596	0.0979899	0.100503	0.120603	0.140704	0.160804	0.153266	0.129		1.03476
										-0.316739	-0.891963	0.32261	0.891023	-0.437036	-0.12279	0.747928	-0.638891	-0.180062			0.287157	0.31746	0.0591631	0.04329	0.0692641	0.0548341	0.192053	0.163907	0.213576	0.0678808	0.0844371	0.0960265	0.100503	0.113065	0.105528	0.188442	0.143216	0.155779	0.127		1.02452
										-0.208323	-0.973067	-0.0986991	-0.212433	-0.0606865	-0.975289	-0.157931	0.444015	0.881991			0.304473	0.330447	0.049062	0.044733	0.0577201	0.0519481	0.211921	0.135762	0.206954	0.0496689	0.114238	0.0927152	0.133166	0.0879397	0.10804	0.140704	0.173367	0.140704	0.125		0.942708
										-0.18715	-0.979592	0.0733072	0.280369	0.959494	0.0276473	-0.685852	-0.727174	-0.0287169			0.310245	0.318903	0.0822511	0.0505051	0.0519481	0.0620491	0.182119	0.15894	0.211921	0.0827815	0.0860927	0.0877483	0.135678	0.10804	0.125628	0.170854	0.150754	0.130653	0.12		1.11396
										-0.882994	0.467121	-0.0460331	-0.0682806	-0.538799	-0.839663	0.0372482	0.965754	0.256771			0.31746	0.300144	0.0721501	0.04329	0.0533911	0.044733	0.19702	0.18543	0.195364	0.0811258	0.0993377	0.0976821	0.113065	0.10804	0.115578	0.175879	0.150754	0.133166	0.119		0.967655
										0.923216	0.129632	-0.361756	0.67417	-0.701624	0.230692	0.154264	0.923745	-0.350569			0.304473	0.324675	0.049062	0.038961	0.04329	0.0562771	0.19702	0.177152	0.19702	0.0612583	0.0778146	0.122517	0.0979899	0.0954774	0.110553	0.190955	0.160804	0.170854	0.144		1.01857
										-0.973658	0.226439	0.0267432	-0.103624	0.0380401	-0.993889	0.23932	0.0349435	0.970312			0.313131	0.31746	0.041847	0.040404	0.0562771	0.0663781	0.226821	0.17053	0.206954	0.0678808	0.057947	0.102649	0.10804	0.0778894	0.128141	0.11809	0.163317	0.165829	0.132		1.01087
										-0.0289283	-0.999483	0.014011	0.229133	0.402162	0.886433	-0.868185	-0.310277	-0.387275			0.314574	0.34632	0.046176	0.049062	0.030303	0.046176	0.201987	0.165563	0.195364	0.0728477	0.0827815	0.0910596	0.0954774	0.103015	0.100503	0.18593	0.155779	0.158291	0.109		0.979167
										0.981631	-0.00560212	-0.190706	0.634926	0.759492	-0.141564	0.216354	-0.939011	0.267299			0.272727	0.344877	0.0548341	0.041847	0.049062	0.0577201	0.213576	0.180464	0.206954	0.0728477	0.102649	0.0761589	0.135678	0.100503	0.110553	0.165829	0.158291	0.128141	0.107		0.981233
										0.977939	-0.184024	0.098847	-0.225324	0.784167	0.578197	-0.446593	0.148277	0.882366			0.300144	0.340548	0.046176	0.037518	0.030303	0.0519481	0.18543	0.182119	0.213576	0.0728477	0.0811258	0.0910596	0.10804	0.0854271	0.105528	0.163317	0.145729	0.173367	0.123		1.04521
										0.835484	-0.548741	0.0291482	0.872375	-0.486932	-0.0431262	0.589503	-0.466102	0.659724			0.33189	0.311688	0.044733	0.044733	0.0562771	0.0548341	0.177152	0.183775	0.215232	0.0794702	0.089404	0.0844371	0.0979899	0.105528	0.100503	0.143216	0.178392	0.178392	0.116		0.909091
										0.969114	0.218744	0.113884	0.983698	0.161263	-0.0795776	0.797561	0.396893	0.454282			0.308802	0.307359	0.0533911	0.0519481	0.0606061	0.0692641	0.177152	0.200331	0.193709	0.0778146	0.089404	0.089404	0.0854271	0.100503	0.0979899	0.165829	0.155779	0.165829	0.13		0.989333
										-0.951091	-0.0927758	0.29465	-0.744328	0.519359	-0.419812	0.00220694	-0.876254	-0.481844			0.295815	0.321789	0.0505051	0.041847	0.0519481	0.0649351	0.215232	0.168874	0.201987	0.0612583	0.0811258	0.0811258	0.130653	0.0678392	0.0904523	0.178392	0.175879	0.168342	0.131		1.06667
										0.985384	-0.130024	-0.110052	0.88113	0.371284	0.292846	-0.537465	-0.036234	-0.842507			0.343434	0.282828	0.0591631	0.0505051	0.0606061	0.049062	0.18543	0.187086	0.192053	0.0927152	0.0877483	0.0877483	0.0954774	0.0879397	0.0728643	0.18593	0.163317	0.170854	0.13		0.922481
										-0.828489	-0.559973	-0.00596877	-0.0449324	0.0927824	0.994672	-0.26082	-0.96397	0.0523054			0.305916	0.295815	0.0808081	0.041847	0.034632	0.0649351	0.183775	0.198675	0.175497	0.0645695	0.0993377	0.0976821	0.100503	0.125628	0.0778894	0.173367	0.18593	0.140704	0.123		0.975543
										0.949737	0.176678	0.258427	0.755784	0.581693	0.300705	0.740491	-0.400834	0.539449			0.307359	0.341991	0.0548341	0.038961	0.044733	0.0577201	0.203642	0.168874	0.193709	0.0513245	0.0745033	0.100993	0.10804	0.103015	0.113065	0.168342	0.140704	0.160804	0.131		0.920308
										-0.22405	-0.19292	0.955292	-0.335892	-0.374579	-0.864215	-0.953295	0.26605	0.142992			0.295815	0.314574	0.0577201	0.047619	0.034632	0.0606061	0.198675	0.163907	0.225166	0.0711921	0.0711921	0.0927152	0.103015	0.128141	0.0904523	0.155779	0.178392	0.168342	0.109		1.02989
										-0.959124	0.280883	-0.0344288	0.840605	-0.0371518	0.540373	-0.424514	-0.762369	0.488448			0.314574	0.314574	0.0533911	0.0620491	0.047619	0.0533911	0.195364	0.167219	0.192053	0.0794702	0.0811258	0.0761589	0.110553	0.110553	0.123116	0.183417	0.163317	0.143216	0.123		1.00265
										-0.955766	-0.281628	-0.0848391	0.986082	0.101228	0.131889	-0.897392	-0.430401	0.0971714			0.31746	0.318903	0.0548341	0.0519481	0.0505051	0.04329	0.216887	0.165563	0.195364	0.0778146	0.0910596	0.0794702	0.0954774	0.103015	0.123116	0.145729	0.145729	0.178392	0.109		0.924675
										-0.589189	-0.791135	-0.164201	0.93097	0.139498	0.337395	0.259739	-0.0455231	0.964605			0.326118	0.294372	0.041847	0.041847	0.030303	0.0634921	0.19702	0.150662	0.218543	0.0728477	0.0761589	0.100993	0.110553	0.0778894	0.115578	0.133166	0.173367	0.170854	0.116		1.0508
										0.0738336	0.994225	-0.0778778	0.624202	0.264487	0.735132	-0.0870151	-0.26073	0.961482			0.330447	0.307359	0.04329	0.037518	0.0505051	0.038961	0.183775	0.168874	0.187086	0.0745033	0.089404	0.0844371	0.105528	0.0954774	0.0979899	0.175879	0.170854	0.165829	0.14		1.14697
										0.978551	0.148766	-0.142502	0.520497	0.576856	0.62954	0.539028	-0.831752	0.13281			0.284271	0.311688	0.0577201	0.0591631	0.044733	0.0634921	0.162252	0.203642	0.188742	0.0860927	0.0927152	0.0794702	0.128141	0.103015	0.10804	0.180905	0.173367	0.128141	0.128		1.10249
										0.967128	0.0340255	-0.252004	-0.123252	-0.290908	0.948779	0.906632	0.208188	-0.366983			0.297258	0.339105	0.0649351	0.044733	0.0519481	0.0519481	0.193709	0.162252	0.22351	0.0711921	0.0844371	0.100993	0.100503	0.110553	0.0728643	0.190955	0.148241	0.138191	0.131		0.940415
										0.968208	-0.215049	0.127778	0.825033	-0.561341	-0.0649374	0.734681	0.446433	-0.510824			0.305916	0.308802	0.0606061	0.0533911	0.038961	0.0634921	0.190397	0.17053	0.195364	0.0728477	0.0745033	0.0943709	0.113065	0.0854271	0.130653	0.165829	0.165829	0.158291	0.111		0.963918
										0.331712	-0.943095	0.0232071	0.55148	0.77477	0.309195	-0.615513	-0.754937	-0.226306			0.340548	0.30303	0.036075	0.036075	0.0533911	0.0793651	0.216887	0.160596	0.213576	0.0711921	0.0562914	0.0976821	0.105528	0.103015	0.0954774	0.175879	0.135678	0.140704	0.123		1.05405
										-0.300773	-0.953447	0.0217869	0.746734	-0.00592408	0.665097	0.823692	-0.565873	0.0363148			0.285714	0.304473	0.0634921	0.034632	0.049062	0.0620491	0.210265	0.150662	0.210265	0.0728477	0.0960265	0.0910596	0.0979899	0.133166	0.120603	0.143216	0.143216	0.150754	0.124		0.997305
										0.612505	-0.779934	-0.128611	0.390503	0.607453	0.691743	-0.0477186	-0.0567694	0.997246			0.311688	0.271284	0.0851371	0.041847	0.049062	0.041847	0.168874	0.192053	0.168874	0.0678808	0.0629139	0.11755	0.0854271	0.11809	0.080402	0.133166	0.175879	0.188442	0.116		1.0419
										-0.969381	0.072593	-0.234586	-0.526504	0.834724	0.161336	-0.126989	0.396977	0.909001			0.308802	0.304473	0.0505051	0.0620491	0.049062	0.047619	0.188742	0.180464	0.193709	0.0794702	0.0728477	0.0794702	0.0753769	0.0929648	0.0904523	0.148241	0.18593	0.173367	0.129		1.01609
										-0.930722	0.0240148	0.364938	0.346541	0.0744993	0.935072	-0.143551	0.00832496	-0.989608			0.301587	0.31746	0.049062	0.04329	0.049062	0.0562771	0.198675	0.168874	0.195364	0.089404	0.0728477	0.0960265	0.10804	0.153266	0.0954774	0.145729	0.153266	0.175879	0.122		0.955335
										0.265871	0.920322	0.286915	0.874593	-0.130941	0.466842	-0.235746	0.969734	0.0635552			0.329004	0.326118	0.0548341	0.034632	0.041847	0.049062	0.17053	0.137417	0.188742	0.0678808	0.0877483	0.0960265	0.100503	0.0854271	0.103015	0.183417	0.163317	0.148241	0.138		1.02198
										0.0644572	0.0417561	0.997046	0.532904	-0.655154	-0.535525	-0.982141	0.0887516	0.1659			0.324675	0.2886	0.0721501	0.031746	0.047619	0.0519481	0.208609	0.178808	0.198675	0.0612583	0.0761589	0.0778146	0.10804	0.105528	0.0829146	0.160804	0.155779	0.18593	0.127		0.933504
										0.954852	0.294625	-0.0381387	0.765701	0.103989	0.634735	-0.0345675	0.511834	-0.858388			0.30303	0.292929	0.0548341	0.049062	0.046176	0.0519481	0.19702	0.157285	0.195364	0.0778146	0.0794702	0.0976821	0.10804	0.11809	0.110553	0.163317	0.130653	0.168342	0.134		0.948052
										0.207123	0.90555	0.370241	0.360161	0.748304	-0.557068	-0.430631	0.476123	0.766723			0.298701	0.33189	0.046176	0.046176	0.040404	0.047619	0.182119	0.153974	0.208609	0.0678808	0.0844371	0.0910596	0.133166	0.103015	0.0979899	0.170854	0.125628	0.175879	0.137		1.0593
										-0.476979	-0.236949	0.846373	0.457767	-0.443398	0.770615	0.583549	-0.750344	-0.310571			0.275613	0.316017	0.0721501	0.0663781	0.0533911	0.0548341	0.18543	0.14404	0.220199	0.0745033	0.0662252	0.104305	0.100503	0.123116	0.120603	0.128141	0.165829	0.18593	0.125		0.903941
										-0.409896	-0.90137	0.139703	-0.0114433	-0.86963	-0.493571	0.58468	-0.810228	-0.0409848			0.292929	0.333333	0.049062	0.040404	0.0519481	0.0562771	0.226821	0.167219	0.188742	0.0877483	0.0678808	0.0993377	0.113065	0.0854271	0.0979899	0.155779	0.180905	0.133166	0.124		0.940415
										0.900466	-0.424296	-0.0955665	0.888999	0.217122	-0.403162	-0.116292	-0.943615	0.309947			0.316017	0.294372	0.0548341	0.037518	0.044733	0.0505051	0.195364	0.173841	0.208609	0.0678808	0.10596	0.0811258	0.125628	0.0979899	0.0979899	0.110553	0.203518	0.153266	0.13		0.974555
										0.919361	-0.392688	-0.0239153	0.0558308	-0.818306	-0.572065	-0.925072	0.293563	-0.240961			0.316017	0.313131	0.0750361	0.044733	0.040404	0.0548341	0.172185	0.157285	0.193709	0.0695364	0.110927	0.0993377	0.125628	0.11809	0.103015	0.145729	0.153266	0.158291	0.135		1.12637
										0.707187	0.194681	0.679696	0.418774	0.51823	0.745698	-0.425589	0.904448	0.0291285			0.31746	0.313131	0.0548341	0.033189	0.0533911	0.038961	0.188742	0.172185	0.195364	0.0811258	0.0976821	0.0844371	0.11809	0.123116	0.0829146	0.143216	0.180905	0.175879	0.129		1.01613
										-0.997501	-0.00123369	0.0706409	-0.713781	0.367918	-0.595947	0.501281	-0.107977	0.858521			0.323232	0.305916	0.0548341	0.025974	0.0533911	0.0562771	0.200331	0.172185	0.200331	0.0562914	0.0943709	0.089404	0.0904523	0.130653	0.10804	0.148241	0.18593	0.145729	0.136		1
										0.993883	-0.0424333	0.101961	-0.867314	0.471564	0.159354	-0.898213	-0.439486	0.00807407			0.292929	0.318903	0.0548341	0.0505051	0.0591631	0.0562771	0.205298	0.155629	0.215232	0.0844371	0.0827815	0.0827815	0.113065	0.115578	0.0954774	0.168342	0.153266	0.158291	0.129		1.04972
										-0.574117	0.79054	0.21316	0.269062	0.713488	-0.646947	-0.625282	0.780194	-0.0179094			0.326118	0.285714	0.0577201	0.049062	0.041847	0.047619	0.201987	0.145695	0.226821	0.0678808	0.0794702	0.089404	0.0979899	0.115578	0.0929648	0.165829	0.125628	0.203518	0.119		1.07521
										0.177654	-0.982822	0.049992	0.321149	-0.020221	-0.946813	0.679859	0.590112	-0.435384			0.278499	0.333333	0.0577201	0.0505051	0.047619	0.0562771	0.195364	0.203642	0.183775	0.0629139	0.0562914	0.0976821	0.130653	0.0954774	0.0904523	0.135678	0.170854	0.178392	0.116		1.0163
										-0.254368	-0.0647494	0.964938	-0.999953	0.00682522	0.00693698	0.615133	-0.135662	0.776664			0.268398	0.336219	0.0634921	0.049062	0.0505051	0.0548341	0.177152	0.172185	0.221854	0.0596026	0.0794702	0.0976821	0.110553	0.105528	0.0904523	0.158291	0.138191	0.160804	0.131		1.00824
										0.175122	-0.974046	-0.143408	-0.0272773	-0.041004	0.998787	0.34959	-0.934206	0.0710298			0.287157	0.314574	0.0533911	0.049062	0.0519481	0.0519481	0.203642	0.15894	0.206954	0.0860927	0.0711921	0.0877483	0.115578	0.115578	0.0979899	0.165829	0.158291	0.140704	0.132		1.13196
										-0.471258	0.811856	0.344682	-0.104728	0.0563569	0.992903	0.929322	0.355388	0.1003			0.320346	0.339105	0.0577201	0.033189	0.0519481	0.04329	0.187086	0.188742	0.177152	0.0877483	0.0877483	0.0877483	0.110553	0.0778894	0.113065	0.160804	0.140704	0.150754	0.116		0.947507
										-0.634797	0.438472	0.63622	0.881209	-0.458089	0.116729	-0.118944	0.0309457	0.992419			0.304473	0.310245	0.047619	0.0591631	0.04329	0.047619	0.211921	0.157285	0.200331	0.0662252	0.0662252	0.0976821	0.103015	0.0979899	0.0929648	0.193467	0.133166	0.180905	0.12		1.05817
										-0.515213	-0.853828	0.0743827	0.514309	-0.230242	-0.826121	-0.900231	-0.389998	-0.193613			0.33189	0.304473	0.0707071	0.0562771	0.0591631	0.047619	0.190397	0.15894	0.233444	0.0612583	0.0728477	0.0844371	0.123116	0.0954774	0.0753769	0.153266	0.193467	0.163317	0.131		1.07357
										-0.575837	0.280571	-0.767914	0.860315	0.509725	-0.00616294	-0.926057	0.358063	-0.119202			0.300144	0.334776	0.038961	0.038961	0.047619	0.0548341	0.225166	0.147351	0.208609	0.0662252	0.107616	0.0844371	0.11809	0.0879397	0.0829146	0.158291	0.178392	0.168342	0.113		0.986226
										0.699103	0.00547157	0.715	-0.064445	0.0967617	-0.993219	0.867684	-0.426624	0.255177			0.305916	0.357864	0.0606061	0.0562771	0.0505051	0.041847	0.178808	0.167219	0.220199	0.0778146	0.0678808	0.110927	0.0929648	0.0954774	0.135678	0.153266	0.130653	0.148241	0.119		0.989501
										0.297819	-0.476159	-0.827391	-0.331839	-0.941921	0.0516469	0.691384	-0.720514	0.0533728			0.284271	0.334776	0.0663781	0.049062	0.04329	0.0519481	0.190397	0.15894	0.18543	0.0745033	0.0794702	0.0711921	0.0954774	0.0954774	0.110553	0.135678	0.140704	0.198492	0.108		0.958442
										-0.995786	-0.0916825	-0.00195457	-0.730459	-0.681025	0.0513327	0.309542	0.927802	0.208248			0.314574	0.33189	0.044733	0.044733	0.046176	0.0591631	0.153974	0.193709	0.228477	0.0761589	0.0844371	0.0910596	0.110553	0.0703518	0.080402	0.168342	0.153266	0.180905	0.126		1.07692
										-0.810618	0.327993	-0.485096	-0.0156215	-0.999643	0.0216802	-0.761859	0.442149	0.473366			0.326118	0.340548	0.0649351	0.046176	0.040404	0.0519481	0.175497	0.182119	0.203642	0.0662252	0.0844371	0.089404	0.123116	0.105528	0.11809	0.158291	0.160804	0.143216	0.122		1.1268
										0.997623	-0.0328128	-0.0605899	0.818852	0.279613	0.501296	0.513082	-0.0341323	0.85766			0.275613	0.343434	0.0634921	0.046176	0.0692641	0.041847	0.183775	0.183775	0.22351	0.0662252	0.0629139	0.104305	0.100503	0.115578	0.0929648	0.153266	0.180905	0.110553	0.117		0.909574
										-0.911789	-0.0232048	0.410002	0.13925	0.226328	-0.964046	-0.818378	0.326618	-0.472841			0.305916	0.314574	0.041847	0.047619	0.047619	0.0562771	0.175497	0.180464	0.210265	0.0761589	0.0811258	0.0811258	0.11809	0.113065	0.0954774	0.178392	0.165829	0.138191	0.158		1.02771
										-0.975811	0.217697	0.0200051	0.706884	0.545933	0.449747	-0.719463	0.23689	0.652883			0.305916	0.314574	0.037518	0.0577201	0.0591631	0.049062	0.193709	0.187086	0.193709	0.0877483	0.0695364	0.0827815	0.100503	0.0829146	0.0954774	0.148241	0.143216	0.175879	0.125		1.16369
										0.981389	-0.181186	-0.0636125	0.217399	-0.93415	0.283023	0.614111	0.512656	0.600043			0.304473	0.329004	0.0505051	0.049062	0.0505051	0.049062	0.180464	0.168874	0.192053	0.0778146	0.0678808	0.0927152	0.0904523	0.105528	0.0829146	0.158291	0.173367	0.155779	0.129		1.04533
										-0.521903	-0.850868	-0.0603395	0.861209	0.405609	-0.306268	-0.00981367	-0.996178	0.0867921			0.297258	0.314574	0.0548341	0.040404	0.0519481	0.041847	0.213576	0.153974	0.182119	0.0778146	0.0960265	0.0943709	0.125628	0.100503	0.11809	0.173367	0.155779	0.143216	0.094		0.835821
										-0.937513	0.222963	0.267128	0.868137	0.488959	0.08519	-0.240436	0.966859	0.0858762			0.333333	0.287157	0.0519481	0.0505051	0.04329	0.0678211	0.208609	0.182119	0.183775	0.0761589	0.0827815	0.0877483	0.100503	0.133166	0.0929648	0.170854	0.153266	0.148241	0.126		0.916883
										0.998907	-0.00256227	-0.0466685	0.85661	0.209105	-0.471694	-0.30367	0.00910562	-0.952734			0.300144	0.320346	0.0519481	0.02886	0.0533911	0.0505051	0.192053	0.163907	0.221854	0.0761589	0.0678808	0.0827815	0.0904523	0.0954774	0.0954774	0.153266	0.19598	0.178392	0.143		1.07713
										-0.0251461	-0.944334	-0.328027	0.835661	-0.270469	0.478035	-0.604109	0.724471	-0.331955			0.327561	0.305916	0.044733	0.040404	0.0562771	0.0649351	0.168874	0.192053	0.18543	0.0860927	0.089404	0.109272	0.128141	0.0854271	0.103015	0.138191	0.160804	0.155779	0.119		1.09429
										-0.0919601	-0.995486	0.0234607	-0.542655	-0.272148	0.794645	0.561442	0.79565	-0.227428			0.321789	0.318903	0.0548341	0.04329	0.040404	0.047619	0.183775	0.168874	0.182119	0.0596026	0.0927152	0.089404	0.080402	0.0954774	0.105528	0.173367	0.155779	0.188442	0.113		0.961433
										-0.942254	0.0132425	-0.334636	0.0848301	0.923462	0.374195	0.849164	-0.444177	-0.285707			0.329004	0.311688	0.0548341	0.047619	0.0620491	0.040404	0.17053	0.150662	0.231788	0.0711921	0.0794702	0.0811258	0.130653	0.0879397	0.105528	0.148241	0.143216	0.148241	0.132		1.01289
										-0.0289754	-0.998695	0.0420667	0.976329	-0.194684	0.0942355	0.666419	-0.232198	-0.708498			0.31746	0.285714	0.0577201	0.044733	0.046176	0.0634921	0.210265	0.157285	0.187086	0.0745033	0.0844371	0.0993377	0.0979899	0.110553	0.0954774	0.145729	0.130653	0.170854	0.121		1.0659
										-0.333643	0.0493338	0.941408	-0.91884	-0.368954	-0.140022	0.322728	-0.0776655	-0.9433			0.341991	0.320346	0.041847	0.044733	0.0591631	0.0692641	0.167219	0.163907	0.19702	0.0827815	0.0794702	0.0778146	0.125628	0.0678392	0.125628	0.128141	0.138191	0.170854	0.126		1.06983
										-0.997476	-0.0380453	0.0599436	0.100819	0.721744	0.684778	0.761175	0.617306	0.198862			0.324675	0.310245	0.0548341	0.031746	0.0634921	0.0548341	0.201987	0.173841	0.18543	0.0662252	0.0728477	0.102649	0.110553	0.113065	0.0879397	0.168342	0.143216	0.188442	0.146		1.03014
										-0.938743	-0.343579	-0.0267461	-0.944387	-0.195035	-0.264755	0.729691	-0.214392	-0.649297			0.320346	0.297258	0.0620491	0.030303	0.044733	0.0649351	0.195364	0.177152	0.198675	0.0844371	0.0827815	0.0794702	0.0954774	0.113065	0.103015	0.165829	0.155779	0.180905	0.123		0.991979
										-0.980119	-0.197201	0.0218993	0.9315	-0.0801188	0.354807	0.205505	-0.436072	0.876133			0.27417	0.349206	0.0548341	0.049062	0.0505051	0.0548341	0.200331	0.175497	0.17053	0.0728477	0.0976821	0.0976821	0.10804	0.0829146	0.138191	0.120603	0.153266	0.153266	0.128		0.964377
										-0.148572	0.986334	-0.0712097	-0.206555	0.916437	-0.342752	0.496173	0.00434731	-0.868213			0.298701	0.316017	0.0577201	0.046176	0.0533911	0.047619	0.203642	0.15894	0.187086	0.0662252	0.0827815	0.0993377	0.10804	0.103015	0.0728643	0.11809	0.18593	0.175879	0.122		1.01648
										0.498135	-0.867033	-0.0107922	-0.137306	0.986862	-0.0851482	0.727829	-0.385891	-0.56688			0.2886	0.316017	0.0562771	0.0533911	0.037518	0.0562771	0.175497	0.162252	0.208609	0.0827815	0.0860927	0.089404	0.123116	0.0954774	0.105528	0.133166	0.140704	0.19598	0.136		0.930946
										0.778094	-0.623842	-0.0734175	-0.612022	-0.733604	0.295388	0.474828	0.0926686	-0.875186			0.340548	0.321789	0.049062	0.030303	0.046176	0.0562771	0.208609	0.160596	0.201987	0.0745033	0.089404	0.0811258	0.100503	0.110553	0.0954774	0.165829	0.170854	0.163317	0.101		0.926702
										-0.147538	0.945315	0.290882	0.892969	-0.0742773	0.443948	-0.0427599	-0.307874	0.950466			0.298701	0.323232	0.046176	0.037518	0.04329	0.0707071	0.195364	0.14404	0.226821	0.0662252	0.0778146	0.120861	0.10804	0.11809	0.0954774	0.123116	0.153266	0.193467	0.118		0.916049
										0.662959	-0.748499	0.0153356	0.0690719	0.997221	0.0279129	0.753451	-0.627975	-0.194832			0.310245	0.297258	0.049062	0.041847	0.047619	0.0562771	0.190397	0.165563	0.206954	0.0711921	0.104305	0.0927152	0.125628	0.0954774	0.0829146	0.160804	0.188442	0.153266	0.121		1.05867
										-0.561133	0.825755	-0.0570935	0.0388843	0.292361	0.955517	0.793773	-0.178109	0.581551			0.277056	0.330447	0.0692641	0.040404	0.0519481	0.0533911	0.218543	0.160596	0.183775	0.0711921	0.0976821	0.0811258	0.103015	0.0954774	0.133166	0.145729	0.180905	0.138191	0.119		1.08286
										0.993873	0.107369	0.0262256	-0.283325	-0.789597	0.5443	0.873238	-0.365608	0.322158			0.326118	0.320346	0.0764791	0.036075	0.044733	0.0519481	0.203642	0.157285	0.201987	0.0860927	0.0711921	0.0877483	0.125628	0.100503	0.0979899	0.160804	0.173367	0.123116	0.115		0.909561
										-0.573506	0.814235	-0.0900704	0.907757	0.396282	0.137616	0.09048	-0.679476	0.728097			0.30303	0.340548	0.046176	0.036075	0.036075	0.0663781	0.190397	0.173841	0.213576	0.0645695	0.0761589	0.0943709	0.110553	0.133166	0.100503	0.175879	0.140704	0.120603	0.124		0.940217
										0.900591	0.0798045	0.427279	0.802854	0.177699	-0.569077	0.204472	0.870712	0.447271			0.330447	0.307359	0.0533911	0.0562771	0.036075	0.0519481	0.203642	0.193709	0.18543	0.0761589	0.100993	0.0728477	0.0954774	0.0753769	0.110553	0.155779	0.18593	0.148241	0.131		1.08696
										0.0771015	0.0567183	0.995409	-0.0943434	-0.281187	-0.955004	0.260873	0.939431	0.222293			0.311688	0.321789	0.0634921	0.0505051	0.0577201	0.037518	0.208609	0.165563	0.201987	0.0745033	0.0860927	0.0745033	0.105528	0.105528	0.0904523	0.153266	0.123116	0.178392	0.134		0.936709
										-0.982291	-0.186813	-0.0143173	0.0730323	0.919854	-0.385403	-0.291667	-0.909885	0.295025			0.313131	0.316017	0.02886	0.044733	0.0620491	0.041847	0.168874	0.210265	0.187086	0.0811258	0.100993	0.0877483	0.10804	0.0954774	0.0904523	0.173367	0.18593	0.178392	0.126		0.934037
										0.402922	-0.91458	-0.034593	-0.744986	-0.511482	0.428232	0.794083	-0.387834	-0.467993			0.31746	0.294372	0.040404	0.034632	0.036075	0.0649351	0.193709	0.172185	0.18543	0.0711921	0.0678808	0.100993	0.080402	0.113065	0.0979899	0.148241	0.100503	0.221106	0.132		1.11239
										0.938054	-0.0130272	-0.346243	0.883063	-0.395581	-0.25242	-0.746195	-0.665619	0.0120514			0.350649	0.311688	0.0548341	0.036075	0.038961	0.0533911	0.195364	0.15894	0.18543	0.0645695	0.0811258	0.112583	0.0929648	0.138191	0.0979899	0.178392	0.155779	0.133166	0.122		0.914948
										-0.520901	-0.850561	-0.0721687	-0.416988	-0.134883	0.898848	-0.76353	-0.636251	-0.11048			0.285714	0.341991	0.0606061	0.041847	0.038961	0.0519481	0.187086	0.167219	0.201987	0.0645695	0.0827815	0.0794702	0.123116	0.080402	0.113065	0.188442	0.135678	0.133166	0.107		1
										-0.97787	0.00393694	-0.209176	-0.0441016	-0.887258	0.45916	0.85792	0.509938	-0.0627434			0.305916	0.339105	0.047619	0.0519481	0.044733	0.044733	0.213576	0.175497	0.167219	0.0778146	0.0827815	0.0960265	0.0829146	0.0778894	0.11809	0.168342	0.133166	0.158291	0.143		1.05168
										0.332968	-0.834869	-0.438322	-0.146974	0.0659952	0.986936	-0.170412	0.177311	-0.969289			0.33189	0.300144	0.0505051	0.041847	0.040404	0.0577201	0.17053	0.178808	0.211921	0.0778146	0.0745033	0.0976821	0.100503	0.0929648	0.115578	0.140704	0.183417	0.143216	0.137		1.10765
										0.0782951	-0.996198	-0.0382133	-0.046033	-0.960306	-0.275124	-0.0562273	0.492408	0.868546			0.305916	0.311688	0.0548341	0.0519481	0.0548341	0.04329	0.192053	0.168874	0.193709	0.0778146	0.0910596	0.0960265	0.0979899	0.138191	0.0753769	0.158291	0.143216	0.165829	0.132		0.877193
										-0.778128	-0.621708	0.0894156	-0.161857	0.190074	0.968336	0.108699	0.867771	-0.484932			0.326118	0.330447	0.047619	0.0505051	0.041847	0.033189	0.192053	0.149007	0.190397	0.0794702	0.0860927	0.0927152	0.110553	0.0929648	0.0979899	0.183417	0.170854	0.158291	0.13		0.943445
										-0.00338929	-0.999988	-0.00354038	0.198569	0.645962	-0.737092	0.992483	-0.0671436	0.102317			0.313131	0.305916	0.0620491	0.033189	0.0577201	0.044733	0.172185	0.213576	0.220199	0.0794702	0.0811258	0.089404	0.120603	0.113065	0.105528	0.140704	0.198492	0.138191	0.108		1.01944
										0.211783	-0.943697	0.254135	0.594143	-0.803278	0.0416925	-0.40096	0.53545	0.74332			0.298701	0.304473	0.0692641	0.036075	0.047619	0.049062	0.220199	0.150662	0.195364	0.0794702	0.0811258	0.0927152	0.103015	0.0829146	0.113065	0.150754	0.143216	0.173367	0.113		1.008
										0.99962	0.000777491	0.027546	0.298993	0.0575883	0.952516	-0.202615	-0.660651	0.722833			0.307359	0.301587	0.0519481	0.036075	0.0591631	0.0519481	0.19702	0.167219	0.216887	0.0612583	0.0910596	0.0877483	0.0979899	0.128141	0.0929648	0.168342	0.175879	0.135678	0.129		0.957286
										0.60507	-0.796172	0.000505308	0.437472	0.180669	-0.880895	0.669071	0.680925	-0.297801			0.33189	0.334776	0.041847	0.036075	0.036075	0.044733	0.208609	0.175497	0.231788	0.0745033	0.0745033	0.0976821	0.120603	0.100503	0.0678392	0.140704	0.183417	0.0954774	0.121		0.962025
										-0.995881	0.0858207	0.0292562	-0.239181	0.0357013	0.970318	0.179494	0.756197	0.629245			0.305916	0.327561	0.0606061	0.041847	0.0562771	0.036075	0.210265	0.157285	0.220199	0.0596026	0.057947	0.0860927	0.11809	0.113065	0.11809	0.173367	0.178392	0.115578	0.118		1.00811
										-0.990363	0.138354	-0.00629858	0.976206	0.0348245	-0.214033	0.96998	-0.22994	-0.079156			0.284271	0.343434	0.0591631	0.044733	0.031746	0.046176	0.163907	0.193709	0.220199	0.0711921	0.0745033	0.0877483	0.113065	0.113065	0.0829146	0.140704	0.113065	0.213568	0.114		1.05914
										0.774871	-0.624879	0.0953957	0.234346	-0.0428342	0.971209	0.406638	-0.383908	0.829012			0.278499	0.334776	0.0606061	0.0519481	0.0562771	0.0505051	0.193709	0.153974	0.215232	0.0794702	0.0711921	0.0943709	0.135678	0.0904523	0.0979899	0.165829	0.170854	0.158291	0.133		0.976562
										-0.133479	-0.990749	-0.0244735	0.515977	-0.841221	-0.161603	0.915058	-0.0354716	0.401759			0.284271	0.313131	0.047619	0.041847	0.049062	0.0606061	0.160596	0.18543	0.188742	0.0860927	0.0860927	0.0877483	0.0829146	0.113065	0.0904523	0.140704	0.130653	0.188442	0.115		1.02439
										0.781387	0.61933	0.0765799	0.823923	0.538992	-0.175035	-0.0669531	-0.301008	0.951268			0.275613	0.337662	0.0519481	0.033189	0.047619	0.0562771	0.182119	0.147351	0.216887	0.0778146	0.0794702	0.0745033	0.0929648	0.100503	0.105528	0.18593	0.138191	0.133166	0.118		1.08264
										-0.351615	-0.935667	-0.0299131	-0.984357	0.0683092	0.162402	0.782201	0.605335	0.147415			0.294372	0.33189	0.0606061	0.0533911	0.0562771	0.0519481	0.226821	0.165563	0.182119	0.0711921	0.0910596	0.0910596	0.0954774	0.100503	0.0829146	0.175879	0.160804	0.188442	0.12		0.939948
										-0.48685	0.846671	-0.214767	0.113375	-0.628469	0.769527	0.053124	0.286687	0.95655			0.310245	0.33189	0.0591631	0.049062	0.046176	0.0519481	0.168874	0.155629	0.180464	0.0695364	0.0811258	0.0811258	0.113065	0.0904523	0.110553	0.130653	0.165829	0.170854	0.122		1.05191
										-0.129308	-0.9915	-0.0143767	-0.0181254	-0.996381	-0.0830434	-0.274874	0.86114	0.427648			0.308802	0.307359	0.0692641	0.036075	0.0505051	0.044733	0.18543	0.183775	0.208609	0.0794702	0.0778146	0.0943709	0.128141	0.105528	0.103015	0.190955	0.140704	0.143216	0.114		0.919897
										0.990387	-0.128418	-0.0513961	0.382073	0.608768	0.695285	-0.00400912	-0.995664	0.0929313			0.294372	0.323232	0.0606061	0.040404	0.049062	0.0620491	0.230132	0.168874	0.178808	0.0695364	0.0827815	0.0976821	0.123116	0.110553	0.0979899	0.155779	0.168342	0.150754	0.134		1.03448
										0.0491131	-0.0208844	0.998575	0.380846	-0.756994	-0.530957	0.534101	0.201828	-0.820976			0.279942	0.339105	0.0620491	0.0519481	0.04329	0.0577201	0.192053	0.152318	0.208609	0.0844371	0.0877483	0.0844371	0.0979899	0.128141	0.0703518	0.160804	0.165829	0.173367	0.14		1.06952
										0.120116	-0.992369	-0.0278673	0.0578398	-0.990434	-0.125279	0.019443	0.85917	0.511321			0.31746	0.340548	0.0519481	0.044733	0.041847	0.0519481	0.190397	0.167219	0.195364	0.0728477	0.0728477	0.0976821	0.123116	0.0728643	0.10804	0.180905	0.158291	0.155779	0.14		0.989744
										-0.155251	0.987869	0.00336889	0.273695	0.687128	-0.673013	0.986238	0.150565	-0.0682917			0.290043	0.321789	0.0548341	0.040404	0.047619	0.04329	0.177152	0.19702	0.195364	0.0910596	0.0794702	0.0745033	0.0753769	0.133166	0.10804	0.155779	0.163317	0.158291	0.119		0.994737
										0.0242866	-0.999702	-0.00247145	0.350784	0.928009	0.125497	0.551015	-0.711468	0.436113			0.278499	0.336219	0.0562771	0.047619	0.0692641	0.044733	0.193709	0.188742	0.201987	0.0778146	0.0794702	0.0927152	0.138191	0.0753769	0.105528	0.178392	0.155779	0.143216	0.118		0.925831
										-0.984156	-0.177078	0.00891456	-0.974893	0.152361	0.162387	-0.455976	0.181	0.871392			0.300144	0.316017	0.0577201	0.0519481	0.041847	0.0678211	0.183775	0.172185	0.206954	0.0678808	0.089404	0.0629139	0.10804	0.138191	0.113065	0.148241	0.163317	0.153266	0.097		0.94517
										0.0755498	-0.984928	-0.15559	-0.165336	-0.493022	-0.854162	0.74731	0.650972	-0.13328			0.264069	0.376623	0.0505051	0.0735931	0.041847	0.04329	0.198675	0.152318	0.193709	0.0728477	0.0860927	0.0877483	0.103015	0.0879397	0.110553	0.18593	0.145729	0.163317	0.126		0.949495
										0.976354	0.104764	-0.189096	0.26146	0.119729	0.95776	-0.751624	0.078377	0.654919			0.316017	0.324675	0.0519481	0.0505051	0.030303	0.0533911	0.162252	0.190397	0.208609	0.0827815	0.0993377	0.0827815	0.113065	0.080402	0.125628	0.140704	0.158291	0.153266	0.142		1.14286
										0.202547	-0.137624	0.969554	0.950992	-0.0210776	0.308496	0.447875	-0.595528	-0.666899			0.291486	0.333333	0.0519481	0.047619	0.0577201	0.04329	0.155629	0.165563	0.208609	0.0745033	0.0927152	0.0993377	0.133166	0.0854271	0.100503	0.158291	0.150754	0.163317	0.126		1.0585
										0.258161	-0.965775	0.0251365	-0.521005	0.616322	0.59051	-0.228921	-0.0850751	-0.96972			0.30303	0.307359	0.047619	0.04329	0.0548341	0.0533911	0.17053	0.172185	0.195364	0.0745033	0.0860927	0.0993377	0.0854271	0.105528	0.100503	0.145729	0.158291	0.173367	0.129		1.02695
										0.34809	-0.936925	-0.0316936	0.0403292	-0.186422	0.981642	-0.142297	-0.0154352	0.989704			0.290043	0.326118	0.0606061	0.0519481	0.049062	0.044733	0.205298	0.173841	0.182119	0.0678808	0.10596	0.0778146	0.123116	0.10804	0.0954774	0.201005	0.173367	0.158291	0.13		1.10084
										0.686559	0.670832	-0.280394	-0.00770644	0.221044	0.975233	0.606715	0.788664	0.0995314			0.30303	0.329004	0.0505051	0.037518	0.0562771	0.046176	0.167219	0.195364	0.238411	0.0711921	0.100993	0.0976821	0.133166	0.0854271	0.110553	0.165829	0.201005	0.133166	0.122		1.02151
										0.811015	0.581657	-0.0626841	-0.540418	-0.79503	-0.275456	-0.78208	0.614631	-0.102859			0.304473	0.31746	0.0591631	0.047619	0.0562771	0.0577201	0.203642	0.162252	0.201987	0.0794702	0.0976821	0.0860927	0.130653	0.0979899	0.105528	0.130653	0.155779	0.175879	0.124		0.994723
										0.798164	0.584346	0.146542	0.897675	-0.436963	0.056949	0.548468	0.675383	0.492991			0.2886	0.333333	0.040404	0.0505051	0.0577201	0.0562771	0.163907	0.168874	0.241722	0.0711921	0.0844371	0.0960265	0.11809	0.103015	0.130653	0.140704	0.173367	0.158291	0.139		0.981865
										0.30487	0.936291	-0.174395	0.272951	0.0182539	0.961855	-0.790186	0.611466	0.0414168			0.318903	0.314574	0.038961	0.036075	0.046176	0.0649351	0.172185	0.155629	0.215232	0.0529801	0.089404	0.0844371	0.115578	0.0703518	0.103015	0.170854	0.170854	0.183417	0.125		1.03261
										0.95698	-0.0057503	-0.290097	-0.475373	0.854237	-0.210477	-0.273475	-0.412271	0.869048			0.290043	0.295815	0.0620491	0.046176	0.0519481	0.0533911	0.211921	0.163907	0.221854	0.0629139	0.0943709	0.0927152	0.0979899	0.100503	0.0829146	0.148241	0.135678	0.203518	0.114		0.948187
										0.960925	-0.247362	0.124242	0.282244	0.374667	0.883155	0.0816897	-0.0778778	0.993611			0.277056	0.301587	0.0591631	0.046176	0.046176	0.0577201	0.190397	0.162252	0.210265	0.0778146	0.0943709	0.0827815	0.100503	0.0778894	0.100503	0.150754	0.180905	0.165829	0.122		0.997361
										-0.592713	-0.80437	-0.0409977	0.697346	0.309059	0.646677	-0.342205	-0.400288	0.850097			0.339105	0.305916	0.046176	0.037518	0.0519481	0.041847	0.208609	0.145695	0.19702	0.0711921	0.0844371	0.0827815	0.110553	0.0854271	0.0879397	0.138191	0.165829	0.165829	0.121		1.05398
										-0.135476	0.963333	0.231593	-0.112223	0.990133	0.0839194	0.998197	-0.0493472	0.034164			0.297258	0.340548	0.049062	0.037518	0.0562771	0.0533911	0.193709	0.152318	0.187086	0.0480132	0.0877483	0.0993377	0.105528	0.0954774	0.0904523	0.183417	0.173367	0.163317	0.129		1.03064
										-0.569221	-0.818805	-0.0744772	0.948497	-0.199961	0.245702	-0.0703137	-0.98747	-0.141277			0.326118	0.287157	0.040404	0.040404	0.033189	0.0519481	0.177152	0.177152	0.19702	0.0860927	0.0711921	0.0976821	0.115578	0.0979899	0.103015	0.163317	0.155779	0.145729	0.137		1.11714
										0.851629	-0.519244	0.0715159	0.149256	-0.982595	0.110588	0.337134	0.82647	0.450876			0.324675	0.341991	0.0591631	0.046176	0.041847	0.041847	0.206954	0.182119	0.192053	0.0761589	0.0910596	0.0960265	0.0854271	0.110553	0.103015	0.155779	0.160804	0.19598	0.122		0.978437
										0.839973	0.16361	-0.517375	-0.0736346	0.952031	0.297009	-0.0917357	-0.412651	-0.906258			0.314574	0.321789	0.040404	0.04329	0.0562771	0.0591631	0.225166	0.163907	0.203642	0.0728477	0.0877483	0.0960265	0.128141	0.105528	0.123116	0.170854	0.158291	0.178392	0.118		1.00529
										0.717676	0.674408	-0.173537	0.749298	-0.606162	0.266683	0.788957	0.595568	0.15115			0.318903	0.305916	0.0620491	0.0519481	0.036075	0.040404	0.198675	0.157285	0.201987	0.0943709	0.0827815	0.0827815	0.120603	0.103015	0.120603	0.155779	0.163317	0.148241	0.117		0.942857
										0.401916	-0.906912	0.126388	0.42239	-0.852887	0.306874	0.234386	-0.963319	0.130693			0.333333	0.304473	0.0620491	0.041847	0.049062	0.0620491	0.180464	0.157285	0.221854	0.0778146	0.0811258	0.0976821	0.115578	0.0954774	0.0979899	0.18593	0.143216	0.138191	0.134		1.04627
										-0.00605326	-0.988784	0.149227	0.882961	-0.00299095	-0.469437	0.857766	-0.24972	-0.449308			0.323232	0.327561	0.0505051	0.0533911	0.047619	0.037518	0.19702	0.165563	0.192053	0.0711921	0.089404	0.089404	0.120603	0.10804	0.0879397	0.113065	0.158291	0.175879	0.123		0.994595
										-0.804879	-0.593295	0.0130761	0.797908	0.596439	-0.0872009	0.715799	-0.105631	-0.690271			0.320346	0.336219	0.038961	0.0505051	0.0505051	0.0591631	0.206954	0.155629	0.187086	0.0794702	0.0811258	0.0910596	0.115578	0.110553	0.0753769	0.165829	0.165829	0.148241	0.13		1.08864
										-0.829466	0.554617	0.06623	0.183351	-0.102342	0.977706	-0.000649743	0.114237	0.993453			0.313131	0.304473	0.0505051	0.030303	0.0505051	0.0606061	0.195364	0.150662	0.226821	0.0711921	0.100993	0.0927152	0.11809	0.113065	0.123116	0.155779	0.153266	0.138191	0.123		1.01058
										-0.126632	-0.987772	-0.0909481	0.205797	-0.971157	-0.120421	0.165406	-0.654778	-0.7375			0.318903	0.294372	0.04329	0.037518	0.0505051	0.0692641	0.205298	0.177152	0.19702	0.0860927	0.102649	0.089404	0.135678	0.105528	0.0979899	0.155779	0.163317	0.135678	0.118		1.04749
										0.239459	-0.968584	0.0671164	-0.496914	0.00230437	-0.867797	0.0226355	-0.976657	-0.21361			0.2886	0.2886	0.044733	0.034632	0.040404	0.0649351	0.165563	0.188742	0.18543	0.0960265	0.0877483	0.0927152	0.125628	0.0854271	0.0954774	0.165829	0.153266	0.11809	0.134		0.948052
										-0.120197	-0.992356	0.0279572	0.843044	0.238429	-0.482107	-0.731687	0.184281	0.656259			0.284271	0.367965	0.047619	0.04329	0.036075	0.0577201	0.216887	0.15894	0.193709	0.0612583	0.0960265	0.0778146	0.105528	0.120603	0.0728643	0.155779	0.158291	0.173367	0.116		1.02459
										0.157211	0.986471	0.0464758	0.67077	-0.49665	0.550823	0.719504	0.511867	0.469368			0.2886	0.320346	0.047619	0.04329	0.04329	0.0562771	0.195364	0.14404	0.206954	0.0645695	0.110927	0.0860927	0.125628	0.103015	0.105528	0.135678	0.178392	0.163317	0.135		1.09943
										0.984681	-0.00895057	-0.174134	-0.0248202	-0.541419	0.840386	-0.355756	-0.308788	0.882093			0.305916	0.311688	0.0533911	0.033189	0.044733	0.0519481	0.193709	0.163907	0.201987	0.0695364	0.0629139	0.110927	0.135678	0.103015	0.0829146	0.138191	0.180905	0.163317	0.128		0.963542
										-0.927039	0.121855	-0.354612	0.261869	-0.452623	-0.852383	0.925587	-0.371223	0.0740449			0.278499	0.340548	0.0548341	0.031746	0.0519481	0.044733	0.178808	0.152318	0.216887	0.0629139	0.0612583	0.0860927	0.105528	0.0778894	0.113065	0.153266	0.18593	0.165829	0.134		1.01538
										-0.655796	-0.731293	0.187461	0.841192	0.5401	-0.0262153	-0.0673734	-0.994035	0.0857658			0.287157	0.310245	0.0591631	0.0505051	0.0577201	0.046176	0.183775	0.163907	0.180464	0.0877483	0.0811258	0.107616	0.123116	0.0854271	0.128141	0.160804	0.173367	0.138191	0.146		1.11236
										-0.90685	-0.394341	0.148721	-0.407426	0.0890475	0.908887	0.0927209	-0.989033	-0.114964			0.329004	0.329004	0.0519481	0.0505051	0.044733	0.0591631	0.208609	0.180464	0.205298	0.0678808	0.0711921	0.110927	0.0829146	0.100503	0.113065	0.180905	0.158291	0.160804	0.111		0.959677
										-0.109712	-0.99377	0.0195871	0.965535	-0.167124	-0.199529	-0.909396	-0.35726	-0.212986			0.277056	0.324675	0.0577201	0.0620491	0.0519481	0.046176	0.190397	0.188742	0.19702	0.057947	0.102649	0.0927152	0.120603	0.130653	0.113065	0.175879	0.143216	0.140704	0.111		0.897906
										-0.925993	0.00738483	-0.377469	0.613541	0.775863	-0.146984	0.315967	0.255473	-0.913728			0.313131	0.347763	0.0562771	0.04329	0.044733	0.049062	0.183775	0.17053	0.205298	0.0678808	0.0794702	0.0960265	0.10804	0.113065	0.115578	0.160804	0.153266	0.158291	0.11		1.01072
										0.984547	0.0677573	-0.161482	0.634011	-0.77282	0.02792	0.794533	-0.168434	0.583393			0.290043	0.311688	0.046176	0.041847	0.0505051	0.0577201	0.211921	0.182119	0.18543	0.0562914	0.0827815	0.0976821	0.0954774	0.105528	0.105528	0.158291	0.133166	0.170854	0.117		0.992021
										-0.592521	-0.785012	-0.18076	0.293581	0.871674	-0.392422	-0.275971	0.946172	0.169113			0.307359	0.297258	0.040404	0.034632	0.0533911	0.049062	0.198675	0.162252	0.22351	0.0860927	0.112583	0.0960265	0.123116	0.11809	0.113065	0.180905	0.153266	0.155779	0.143		1.01538
										-0.833764	0.551468	0.0268398	-0.972715	-0.17556	0.151673	-0.578497	-0.501963	0.642942			0.311688	0.307359	0.044733	0.0505051	0.0562771	0.047619	0.206954	0.157285	0.19702	0.0794702	0.0745033	0.0993377	0.100503	0.0904523	0.0979899	0.145729	0.180905	0.148241	0.105		0.907455
										-0.972508	-0.152791	-0.175738	-0.314327	-0.809009	-0.496692	-0.907747	-0.198728	-0.369462			0.314574	0.310245	0.0634921	0.047619	0.034632	0.04329	0.187086	0.163907	0.203642	0.0761589	0.0811258	0.0943709	0.103015	0.110553	0.100503	0.183417	0.150754	0.173367	0.141		1.0563
										-0.0180745	-0.999549	0.0239622	0.113327	-0.680574	0.723862	0.0500539	0.988741	0.141017			0.30303	0.310245	0.0505051	0.044733	0.0533911	0.0649351	0.206954	0.190397	0.187086	0.0778146	0.0778146	0.0662252	0.110553	0.130653	0.0954774	0.21608	0.160804	0.165829	0.125		1
										0.08866	-0.991351	0.0967637	0.759056	-0.247869	0.601992	-0.42752	-0.879926	-0.207261			0.308802	0.344877	0.0519481	0.037518	0.047619	0.044733	0.221854	0.149007	0.192053	0.0761589	0.0860927	0.0844371	0.0954774	0.0904523	0.120603	0.165829	0.135678	0.165829	0.137		0.973753
										0.781042	-0.607057	0.146477	0.144307	0.032014	0.989015	0.384051	-0.913817	0.132073			0.281385	0.34632	0.0519481	0.037518	0.047619	0.0548341	0.208609	0.172185	0.178808	0.0794702	0.0844371	0.104305	0.120603	0.0929648	0.10804	0.173367	0.158291	0.163317	0.131		0.9225
										-0.827454	-0.550631	-0.110114	0.472182	0.229267	-0.851164	0.852667	-0.522042	-0.0207451			0.313131	0.291486	0.0533911	0.038961	0.046176	0.040404	0.210265	0.14404	0.226821	0.0629139	0.089404	0.0662252	0.0929648	0.0778894	0.0929648	0.150754	0.170854	0.165829	0.135		0.997305
										-0.976635	0.206362	0.0599869	0.881485	-0.12871	0.454333	0.29944	0.343567	-0.890111			0.310245	0.323232	0.0548341	0.040404	0.046176	0.049062	0.203642	0.162252	0.201987	0.0662252	0.0877483	0.100993	0.103015	0.0979899	0.120603	0.135678	0.175879	0.148241	0.132		1.07278
										-0.527353	-0.848135	-0.0506511	0.930971	-0.0705424	0.358212	-0.575871	0.812714	0.0887108			0.320346	0.301587	0.036075	0.04329	0.0519481	0.0707071	0.187086	0.180464	0.195364	0.0811258	0.10596	0.100993	0.0829146	0.0904523	0.0929648	0.155779	0.163317	0.153266	0.089		0.927419
										-0.969338	-0.234081	-0.0747715	-0.182337	-0.982172	-0.045732	-0.500745	0.863294	-0.0630724			0.287157	0.34632	0.049062	0.0519481	0.04329	0.038961	0.188742	0.220199	0.178808	0.0728477	0.057947	0.104305	0.105528	0.080402	0.128141	0.145729	0.158291	0.18593	0.131		1.00258
										-0.856276	0.510216	-0.0804384	0.589668	0.806971	-0.0330098	0.271321	-0.743999	0.610615			0.330447	0.292929	0.0533911	0.037518	0.0707071	0.049062	0.192053	0.13245	0.226821	0.0794702	0.0778146	0.119205	0.0979899	0.0904523	0.0979899	0.170854	0.143216	0.160804	0.122		0.953368
										-0.845464	0.529537	-0.0691459	-0.0246761	-0.00957533	0.99965	0.410463	0.910926	0.0416379			0.268398	0.344877	0.0505051	0.049062	0.040404	0.0591631	0.180464	0.142384	0.218543	0.0778146	0.0960265	0.0827815	0.0879397	0.125628	0.0829146	0.160804	0.145729	0.148241	0.111		1.00811
										0.914404	-0.342049	-0.21649	0.124637	-0.77875	0.614829	0.602206	0.772507	-0.201448			0.320346	0.285714	0.044733	0.034632	0.0663781	0.0634921	0.195364	0.203642	0.226821	0.0794702	0.0695364	0.0745033	0.128141	0.113065	0.0929648	0.168342	0.168342	0.123116	0.119		0.915633
										0.338663	-0.940822	0.0127014	0.787236	-0.614461	0.0519241	-0.367906	0.0972581	-0.924763			0.282828	0.340548	0.0577201	0.047619	0.0548341	0.0533911	0.211921	0.145695	0.190397	0.0811258	0.0827815	0.102649	0.120603	0.103015	0.11809	0.163317	0.120603	0.170854	0.14		0.960784
										0.836346	-0.542931	-0.0758378	-0.983051	0.111901	-0.14522	-0.0437612	-0.00715414	-0.999016			0.307359	0.313131	0.049062	0.036075	0.037518	0.0533911	0.192053	0.180464	0.205298	0.0778146	0.0960265	0.112583	0.0854271	0.125628	0.128141	0.158291	0.110553	0.158291	0.134		1.00261
										0.803202	-0.594423	-0.0390787	-0.998535	-0.0233984	0.0487846	0.595204	0.73928	-0.314957			0.311688	0.321789	0.0533911	0.0548341	0.038961	0.0750361	0.178808	0.182119	0.206954	0.0711921	0.089404	0.102649	0.0979899	0.110553	0.105528	0.133166	0.145729	0.135678	0.131		1.04816
										0.96358	0.257032	-0.0738116	-0.000120722	0.902615	0.430448	0.272946	-0.714345	-0.644369			0.295815	0.320346	0.0519481	0.04329	0.041847	0.0548341	0.205298	0.160596	0.183775	0.0811258	0.0943709	0.0910596	0.113065	0.0879397	0.100503	0.190955	0.133166	0.153266	0.127		0.980874
										0.286436	-0.956329	0.0582224	0.943108	-0.300892	0.141458	0.0493345	0.906494	0.419327			0.321789	0.284271	0.049062	0.036075	0.0533911	0.0591631	0.220199	0.142384	0.183775	0.0811258	0.0827815	0.0960265	0.115578	0.0979899	0.0929648	0.155779	0.203518	0.158291	0.13		1.03056
										-0.28823	0.879033	-0.379768	0.140578	0.676262	-0.723123	-0.910244	-0.132008	0.392465			0.316017	0.300144	0.046176	0.038961	0.0519481	0.0649351	0.198675	0.165563	0.182119	0.0827815	0.0761589	0.0943709	0.135678	0.10804	0.0854271	0.158291	0.180905	0.155779	0.115		0.905852
										0.238871	-0.9708	0.0221001	0.290075	-0.00870903	0.956964	-0.411122	0.401052	-0.818618			0.294372	0.344877	0.0620491	0.0505051	0.038961	0.044733	0.183775	0.165563	0.192053	0.0778146	0.0877483	0.10596	0.100503	0.103015	0.113065	0.158291	0.143216	0.158291	0.122		0.941476
										0.554368	-0.831836	0.0269148	0.807233	0.556866	-0.195638	-0.262596	-0.432784	0.862405			0.313131	0.301587	0.0548341	0.046176	0.038961	0.047619	0.190397	0.155629	0.231788	0.0811258	0.0860927	0.0960265	0.113065	0.080402	0.113065	0.128141	0.133166	0.190955	0.122		1.04384
										0.830057	0.554962	0.0549722	-0.388244	0.919208	-0.0657481	-0.285848	-0.543925	0.788947			0.320346	0.310245	0.0505051	0.034632	0.0577201	0.0750361	0.213576	0.163907	0.218543	0.0827815	0.0860927	0.0844371	0.110553	0.0552764	0.0904523	0.153266	0.198492	0.183417	0.109		0.922306
										-0.0606645	-0.00813404	0.998125	0.0086578	0.645093	0.764055	0.770671	-0.632782	-0.0751901			0.298701	0.33189	0.0548341	0.034632	0.031746	0.0533911	0.180464	0.178808	0.193709	0.0960265	0.0844371	0.0910596	0.120603	0.0954774	0.113065	0.153266	0.153266	0.165829	0.117		0.948052
										-0.800892	0.577906	-0.156831	0.640648	0.583097	-0.499568	0.637059	0.762317	0.114144			0.311688	0.308802	0.0505051	0.0562771	0.047619	0.0634921	0.182119	0.187086	0.198675	0.0794702	0.0711921	0.104305	0.0954774	0.103015	0.110553	0.168342	0.153266	0.150754	0.133		0.991957
										0.966523	-0.253346	0.0406073	0.338259	-0.108808	0.934741	-0.994474	0.104369	0.0113267			0.294372	0.316017	0.046176	0.040404	0.0519481	0.0562771	0.178808	0.162252	0.215232	0.0645695	0.0728477	0.104305	0.11809	0.0904523	0.113065	0.180905	0.158291	0.148241	0.123		1.00263
										0.0977187	-0.995214	-0.000916618	0.534818	0.839517	-0.0958133	-0.934168	-0.0151161	0.356512			0.295815	0.321789	0.0505051	0.047619	0.038961	0.0606061	0.195364	0.165563	0.193709	0.0662252	0.0860927	0.100993	0.115578	0.105528	0.115578	0.160804	0.165829	0.165829	0.121		1
										0.912865	-0.329293	0.241338	-0.774306	0.532326	0.342167	-0.45658	-0.803128	-0.382781			0.321789	0.313131	0.0721501	0.047619	0.044733	0.049062	0.165563	0.18543	0.206954	0.0745033	0.0811258	0.0860927	0.103015	0.140704	0.103015	0.168342	0.133166	0.175879	0.128		0.981723
										0.826943	0.559867	-0.0520961	-0.0612102	-0.998093	-0.0079784	-0.368118	-0.57519	-0.730511			0.281385	0.33189	0.0663781	0.047619	0.0692641	0.0533911	0.187086	0.182119	0.18543	0.0711921	0.0811258	0.107616	0.105528	0.100503	0.100503	0.125628	0.203518	0.150754	0.141		1.11748
										0.879086	0.47031	0.0775657	0.176775	-0.274759	-0.945123	0.0558328	0.286098	0.956572			0.308802	0.30303	0.0505051	0.033189	0.0505051	0.0519481	0.180464	0.173841	0.187086	0.0778146	0.104305	0.0910596	0.0954774	0.113065	0.103015	0.135678	0.160804	0.168342	0.138		0.984
										0.862486	-0.501096	0.0708545	0.237025	0.0225538	0.971242	-0.950803	0.185972	0.247766			0.279942	0.310245	0.0620491	0.04329	0.0533911	0.0562771	0.211921	0.167219	0.198675	0.0778146	0.0827815	0.0960265	0.115578	0.113065	0.0904523	0.163317	0.170854	0.155779	0.145		1.06486
										-0.710426	-0.703765	-0.00323216	0.253337	0.963706	-0.0842039	-0.418883	0.684829	-0.596277			0.300144	0.327561	0.0577201	0.04329	0.047619	0.0678211	0.193709	0.177152	0.200331	0.0711921	0.0678808	0.11755	0.0778894	0.0954774	0.123116	0.175879	0.148241	0.168342	0.123		0.961039
										-0.308183	0.938977	-0.152791	0.246779	0.278531	0.928181	0.963549	0.221632	0.149844			0.326118	0.314574	0.0548341	0.034632	0.044733	0.0548341	0.188742	0.167219	0.195364	0.0910596	0.0662252	0.0877483	0.113065	0.113065	0.0979899	0.173367	0.148241	0.143216	0.134		1.06952
										0.954964	0.144248	-0.259298	-0.669228	0.72977	0.139896	0.806471	0.397596	-0.437631			0.318903	0.313131	0.0591631	0.047619	0.0548341	0.0519481	0.208609	0.167219	0.190397	0.0827815	0.0844371	0.0827815	0.115578	0.0954774	0.0879397	0.135678	0.153266	0.193467	0.14		0.913838
										-0.138632	-0.989792	0.0330691	-0.577743	0.142936	0.803606	-0.80971	0.540602	-0.228297			0.295815	0.330447	0.0577201	0.037518	0.0577201	0.044733	0.220199	0.177152	0.177152	0.0678808	0.0943709	0.0993377	0.0979899	0.0904523	0.125628	0.170854	0.170854	0.138191	0.128		0.914005
										0.989958	-0.0318769	0.137724	0.184742	-0.193377	0.963574	0.841493	-0.333807	0.424809			0.295815	0.297258	0.0663781	0.038961	0.0519481	0.0505051	0.18543	0.195364	0.188742	0.0728477	0.057947	0.109272	0.115578	0.120603	0.0954774	0.173367	0.183417	0.135678	0.124		0.973684
										0.0313765	0.999491	0.0058037	-0.423678	-0.885266	-0.191836	-0.206273	-0.977161	0.0510756			0.311688	0.310245	0.0591631	0.040404	0.0577201	0.047619	0.173841	0.147351	0.210265	0.0645695	0.0960265	0.0910596	0.11809	0.0929648	0.0854271	0.160804	0.20603	0.133166	0.115		1.06989
										-0.137839	-0.00142412	0.990454	0.864678	-0.45836	0.205518	0.278972	-0.803134	-0.526451			0.31746	0.290043	0.0533911	0.031746	0.04329	0.0533911	0.213576	0.190397	0.203642	0.0695364	0.0927152	0.0794702	0.110553	0.0929648	0.100503	0.160804	0.133166	0.168342	0.125		1.0026
										0.293089	0.863769	-0.40988	-0.269868	-0.0788025	0.959667	-0.0595022	-0.0669696	-0.995979			0.318903	0.324675	0.0533911	0.036075	0.046176	0.044733	0.192053	0.172185	0.19702	0.0695364	0.0662252	0.0927152	0.110553	0.0879397	0.123116	0.170854	0.133166	0.188442	0.134		1.08264
										-0.952411	0.301321	-0.0460354	-0.270244	-0.179305	0.945948	0.385146	-0.803321	0.454245			0.313131	0.321789	0.0663781	0.040404	0.0519481	0.0678211	0.168874	0.150662	0.206954	0.0695364	0.0728477	0.0960265	0.125628	0.120603	0.0829146	0.153266	0.178392	0.153266	0.126		0.969925
										0.0837416	0.403866	0.910977	0.344391	-0.887142	0.307203	-0.0743719	-0.105464	-0.991638			0.333333	0.305916	0.046176	0.0505051	0.040404	0.0533911	0.233444	0.153974	0.17053	0.0761589	0.0612583	0.102649	0.0979899	0.0954774	0.100503	0.148241	0.178392	0.163317	0.134		1.12079
										0.482858	-0.188982	0.855064	0.229175	0.969313	0.0889475	0.874533	-0.466705	-0.131831			0.326118	0.316017	0.0591631	0.047619	0.038961	0.0591631	0.18543	0.178808	0.177152	0.0612583	0.0645695	0.0927152	0.115578	0.103015	0.123116	0.168342	0.150754	0.158291	0.115		1.0338
										-0.00135767	-0.999961	0.0087309	-0.855384	0.480008	0.194707	-0.636798	-0.50167	0.585504			0.291486	0.31746	0.0505051	0.0519481	0.0519481	0.0577201	0.206954	0.152318	0.201987	0.0695364	0.0844371	0.0695364	0.0854271	0.0954774	0.0979899	0.170854	0.158291	0.173367	0.134		0.955729
										0.0540874	0.447277	0.892759	0.382877	0.918168	0.101848	-0.456091	0.660797	0.596094			0.304473	0.326118	0.0606061	0.044733	0.038961	0.0519481	0.18543	0.177152	0.192053	0.0910596	0.0745033	0.104305	0.113065	0.0979899	0.115578	0.148241	0.140704	0.188442	0.119		0.956186
										0.995094	-0.0785507	0.0601487	-0.0764731	0.141372	-0.986998	-0.332759	-0.269477	-0.903689			0.326118	0.271284	0.047619	0.037518	0.0548341	0.0620491	0.173841	0.17053	0.190397	0.0794702	0.0711921	0.122517	0.120603	0.130653	0.0929648	0.155779	0.160804	0.125628	0.133		0.953608
										0.0767863	0.996562	0.0311081	-0.920629	0.37011	0.124343	-0.701283	-0.569961	0.42819			0.2886	0.330447	0.0606061	0.047619	0.037518	0.0606061	0.218543	0.127483	0.193709	0.0678808	0.0860927	0.0811258	0.11809	0.0879397	0.0954774	0.163317	0.140704	0.148241	0.118		1.03039
										-0.0623854	-0.0263369	0.997705	0.0769494	-0.365265	-0.927718	-0.901547	0.431581	0.0308263			0.341991	0.301587	0.0577201	0.046176	0.044733	0.038961	0.225166	0.17053	0.168874	0.0745033	0.0910596	0.0761589	0.105528	0.115578	0.0879397	0.173367	0.153266	0.160804	0.149		0.987212
										0.682687	-0.265177	0.680896	0.747065	-0.0713798	0.660907	-0.981323	0.152319	-0.117489			0.30303	0.334776	0.0533911	0.0591631	0.041847	0.046176	0.187086	0.168874	0.201987	0.0695364	0.0860927	0.0860927	0.115578	0.0979899	0.103015	0.170854	0.165829	0.158291	0.116		1.04222
										0.0779701	0.995528	0.0533368	0.836148	-0.454159	0.307565	-0.945406	-0.20456	-0.253697			0.311688	0.321789	0.049062	0.036075	0.0533911	0.0562771	0.201987	0.177152	0.165563	0.0678808	0.0778146	0.0860927	0.113065	0.10804	0.0929648	0.163317	0.175879	0.150754	0.128		1.01326
										0.885338	0.403932	-0.230249	0.97983	0.0761726	-0.184747	-0.698287	0.169929	-0.695356			0.294372	0.341991	0.0505051	0.041847	0.041847	0.0505051	0.218543	0.163907	0.201987	0.0596026	0.0827815	0.107616	0.120603	0.0829146	0.0979899	0.140704	0.160804	0.18593	0.133		1.02941
										-0.0694282	-0.997583	0.00287084	-0.0323582	-0.948412	-0.315385	0.746887	-0.37835	0.546819			0.297258	0.31746	0.0505051	0.037518	0.0735931	0.040404	0.192053	0.205298	0.195364	0.0761589	0.0745033	0.0778146	0.11809	0.0954774	0.123116	0.110553	0.133166	0.193467	0.13		0.952141
										0.611595	-0.791091	-0.0112379	0.0009403	0.63145	-0.775416	-0.943638	0.306419	0.12512			0.320346	0.313131	0.0634921	0.041847	0.0505051	0.0519481	0.188742	0.172185	0.190397	0.0877483	0.0794702	0.0877483	0.103015	0.115578	0.10804	0.165829	0.143216	0.180905	0.119		0.930481
										-0.98837	0.0691608	-0.135432	-0.845396	0.46582	-0.261375	-0.462534	0.88649	0.0140467			0.320346	0.305916	0.04329	0.0505051	0.0519481	0.0707071	0.228477	0.208609	0.167219	0.0745033	0.0745033	0.0827815	0.125628	0.105528	0.0829146	0.165829	0.163317	0.150754	0.13		1.03542
										0.373037	0.926021	-0.0576896	0.0648786	0.984358	-0.1638	0.937412	0.16011	-0.30923			0.304473	0.297258	0.049062	0.034632	0.0591631	0.0548341	0.201987	0.160596	0.198675	0.0695364	0.0910596	0.0910596	0.11809	0.100503	0.11809	0.148241	0.168342	0.155779	0.133		1.16519
										0.36626	0.907583	0.205297	0.542063	-0.18094	0.820627	-0.140144	0.966341	-0.215741			0.304473	0.316017	0.0533911	0.037518	0.038961	0.041847	0.178808	0.160596	0.226821	0.0794702	0.0678808	0.100993	0.115578	0.115578	0.120603	0.150754	0.145729	0.163317	0.115		1.04324
										-0.0914067	-0.995322	0.0312828	-0.388071	0.248025	0.887629	-0.936257	-0.273217	-0.220852			0.308802	0.327561	0.0591631	0.047619	0.031746	0.044733	0.187086	0.18543	0.193709	0.0612583	0.0728477	0.0827815	0.0979899	0.103015	0.0854271	0.198492	0.155779	0.153266	0.13		1.04558
										0.986099	0.0397632	-0.16133	-0.833872	-0.301073	0.462615	0.981193	0.187496	-0.0458841			0.298701	0.341991	0.04329	0.047619	0.047619	0.046176	0.190397	0.178808	0.205298	0.0645695	0.0811258	0.0860927	0.120603	0.0954774	0.123116	0.183417	0.148241	0.153266	0.107		0.968
										-0.994122	-0.0543913	0.0936116	0.0343667	-0.0609837	0.997547	-0.793486	0.0070222	0.608548			0.307359	0.305916	0.0505051	0.04329	0.0634921	0.049062	0.208609	0.162252	0.201987	0.0678808	0.0877483	0.0827815	0.123116	0.0879397	0.105528	0.175879	0.150754	0.168342	0.109		0.918159
										0.883596	0.168149	0.437017	-0.366973	0.0392864	0.929402	-0.146117	-0.0533681	-0.987827			0.294372	0.329004	0.0606061	0.02886	0.0649351	0.038961	0.203642	0.162252	0.231788	0.0811258	0.0794702	0.0927152	0.103015	0.0778894	0.10804	0.163317	0.170854	0.173367	0.127		1.0303
										0.535681	-0.820661	0.1989	0.975118	-0.111159	-0.191801	0.148709	0.00472667	-0.98887			0.264069	0.350649	0.0591631	0.0562771	0.0606061	0.047619	0.182119	0.18543	0.210265	0.0662252	0.0927152	0.0645695	0.0929648	0.080402	0.0979899	0.155779	0.155779	0.193467	0.139		1.11437
										-0.874276	0.228693	-0.428184	0.546524	-0.0100146	0.837383	-0.0046606	0.651574	0.758571			0.329004	0.316017	0.0577201	0.04329	0.0577201	0.0533911	0.188742	0.192053	0.165563	0.0728477	0.0728477	0.0877483	0.10804	0.128141	0.0829146	0.160804	0.150754	0.138191	0.133		1.05676
										-0.0712597	0.997378	-0.0126202	-0.0746502	-0.0890878	0.993222	-0.829322	-0.0373963	0.557519			0.253968	0.350649	0.0577201	0.040404	0.0606061	0.047619	0.177152	0.17053	0.221854	0.0711921	0.0860927	0.089404	0.103015	0.0929648	0.103015	0.201005	0.145729	0.163317	0.152		0.971939
										0.875856	0.34183	-0.340631	0.481097	-0.266615	0.835142	0.0564621	-0.99826	0.0170291			0.297258	0.326118	0.0562771	0.040404	0.044733	0.0577201	0.203642	0.167219	0.208609	0.0529801	0.0745033	0.0976821	0.103015	0.0929648	0.110553	0.138191	0.150754	0.168342	0.139		0.960317
										-0.898978	0.436574	0.0352458	0.0257547	0.990604	-0.134312	0.380453	-0.919625	0.0977029			0.2886	0.318903	0.0606061	0.044733	0.0562771	0.02886	0.175497	0.168874	0.216887	0.0596026	0.0794702	0.10596	0.100503	0.11809	0.0954774	0.160804	0.140704	0.175879	0.127		0.992188
										-0.488054	0.861798	-0.138229	-0.21549	0.976344	0.0178024	-0.151445	0.623433	0.76707			0.301587	0.295815	0.0533911	0.034632	0.0562771	0.0678211	0.203642	0.198675	0.18543	0.0811258	0.0629139	0.0860927	0.135678	0.103015	0.110553	0.138191	0.173367	0.150754	0.12		0.971053
										-0.922731	0.364142	0.126365	0.455605	0.882248	0.118583	-0.317401	0.109631	0.941933			0.284271	0.318903	0.049062	0.0591631	0.0519481	0.047619	0.195364	0.145695	0.180464	0.0695364	0.0877483	0.0993377	0.11809	0.0929648	0.120603	0.163317	0.175879	0.143216	0.122		0.962766
										-0.374235	-0.927164	-0.0177644	0.999112	-0.0168769	0.0386	-0.886991	-0.385657	-0.254			0.34632	0.285714	0.0533911	0.046176	0.0634921	0.0577201	0.188742	0.177152	0.210265	0.0877483	0.0745033	0.0960265	0.140704	0.0954774	0.125628	0.145729	0.21608	0.133166	0.131		0.967419
										0.586807	0.708839	0.391414	-0.0249555	0.0742777	-0.996925	0.630585	-0.416869	-0.654662			0.304473	0.326118	0.041847	0.049062	0.0562771	0.04329	0.192053	0.183775	0.177152	0.0860927	0.0745033	0.0960265	0.0879397	0.10804	0.103015	0.165829	0.100503	0.153266	0.12		1.10833
										-0.955753	-0.27572	0.102539	0.127299	0.445718	-0.886076	-0.764274	-0.480344	-0.430297			0.329004	0.305916	0.0577201	0.04329	0.047619	0.0678211	0.198675	0.168874	0.208609	0.0596026	0.100993	0.0976821	0.110553	0.128141	0.115578	0.180905	0.153266	0.135678	0.127		1.20909
										0.969287	-0.215475	0.118549	0.698223	0.284031	-0.657124	0.459093	0.686752	0.563565			0.329004	0.300144	0.0533911	0.038961	0.047619	0.0577201	0.162252	0.182119	0.193709	0.0596026	0.0695364	0.119205	0.0954774	0.105528	0.0954774	0.145729	0.158291	0.165829	0.12		1.00271
										0.0677708	0.996397	-0.0509989	0.685839	-0.649948	0.327401	-0.776708	0.595107	-0.20633			0.298701	0.320346	0.0692641	0.049062	0.0505051	0.0505051	0.19702	0.173841	0.226821	0.0513245	0.107616	0.0827815	0.115578	0.11809	0.0979899	0.170854	0.120603	0.170854	0.127		1.05817
										0.986452	0.135182	-0.0929376	0.898313	0.0863227	-0.430791	-0.542367	-0.33143	0.772005			0.320346	0.287157	0.0678211	0.04329	0.044733	0.0692641	0.193709	0.19702	0.198675	0.0678808	0.0711921	0.0844371	0.105528	0.125628	0.0728643	0.135678	0.138191	0.183417	0.128		1.06371
										-0.138188	0.990047	-0.0266793	-0.40118	-0.884835	-0.236898	0.457107	-0.887397	-0.0598319			0.2886	0.343434	0.047619	0.049062	0.044733	0.0519481	0.198675	0.165563	0.203642	0.0745033	0.0695364	0.0943709	0.120603	0.0753769	0.113065	0.188442	0.150754	0.123116	0.113		0.956633
										0.088406	0.0391607	0.995314	0.442599	-0.138454	0.885967	-0.704905	-0.320438	-0.632794			0.295815	0.323232	0.0562771	0.033189	0.0548341	0.0634921	0.172185	0.165563	0.200331	0.0662252	0.0927152	0.0976821	0.103015	0.113065	0.110553	0.155779	0.168342	0.155779	0.122		0.991803
										0.173388	-0.972782	-0.153725	-0.30679	-0.110909	-0.945293	-0.961946	0.177403	0.207816			0.326118	0.298701	0.0519481	0.041847	0.0505051	0.0692641	0.200331	0.163907	0.221854	0.0711921	0.0612583	0.0844371	0.128141	0.0979899	0.103015	0.135678	0.183417	0.153266	0.149		1.01583
										0.941016	-0.283041	-0.185409	0.272969	0.374088	-0.88631	-0.658857	-0.572824	-0.487626			0.316017	0.321789	0.0649351	0.034632	0.040404	0.044733	0.175497	0.17053	0.187086	0.0662252	0.0844371	0.112583	0.0904523	0.0829146	0.0829146	0.175879	0.18593	0.178392	0.12		0.960212
[truncated: 5,526 more rows]

## Sheet: Fig. 8
Panel a										Panel b							Panel c							Panel d
[truncated: 607 more rows]

## Sheet: Fig. S1
Panel A		Panel B			Panel C			Panel D				Panel E														Panel F
[truncated: 41 more rows]

## Sheet: Fig. S4
Panel A		Panel B
[truncated: 1,003 more rows]

[truncated: 10 more sheets: Fig. S5, Fig. S6, Fig. S7, Fig. S9, Fig. S10, Fig. S11, Fig. S12, Fig. S13, Fig. S14, Fig. S15]
